# Supplementary material for: Screening and genetic characterization of thermo-tolerant Synechocystis sp. PCC6803 strains created by adaptive evolution
Source: BMC Biotechnol. 2014 Jul 17;14:66. doi: 10.1186/1472-6750-14-66 (PMC4110520; doi:10.1186/1472-6750-14-66)
Supplement: Additional file 1: Table S1 — List of SNP mutations identified with NGS in the starting wt compared to the Kazusa-wt used as a reference for mapping. [file 1472-6750-14-66-S1.xls]

## Sheet: Sheet1
location	position	mutation type	Gene	Kazusa	WT
Chromosome	144507	silent mutation	bcp	gtA	gtG
Chromosome	489109	AS change	slr1609	tTa	tCa
Chromosome	731368	frameshift mutation	sll1574	T	-
Chromosome	831647	intergenic	intergenic	C	T
Chromosome	848078	AS change	argB	aGc	aAc
Chromosome	943495	AS change	psaA	Gtc	Atc
Chromosome	1012958	intergenic	intergenic	G	T
Chromosome	1070839	AS change	sll1359	aaT	aaA
Chromosome	1204616	AS change	slr1865	tGt	tAt
Chromosome	1364187	silent mutation	pyrF	Ttg	Ctg
Chromosome	1425469	frameshift mutation	sll1951	T	-
Chromosome	1726139	AS change	sll1256	aCa	aTa
Chromosome	1726196	AS change	sll1256	tAt	tGt
Chromosome	1812419	AS change	slr1983	gCg	gTg
Chromosome	1819782	silent mutation	psbA3	ctT	ctC
Chromosome	1819788	silent mutation	psbA3	tcT	tcC
Chromosome	2092571	intergenic	intergenic	A	T
Chromosome	2198893	silent mutation	sll0142	ttA	ttG
Chromosome	2301721	AS change	slr0168	Aag	Gag
Chromosome	2350285	intergenic	intergenic	-	A
Chromosome	2360246	intergenic	intergenic	-	C
Chromosome	2400722	intergenic	intergenic	C	A
Chromosome	2409244	frameshift mutation	sll0762	C	-
Chromosome	2419399	frameshift mutation	sll0752	T	-
Chromosome	2521013	AS change	slr0222	tTt	tCt
Chromosome	2544044	frameshift mutation	ssl0787	-	C
Chromosome	2602717	AS change	slr0468	caC	caA
Chromosome	2602734	AS change	slr0468	aTt	aAt
Chromosome	2748897	intergenic	intergenic	C	T
Chromosome	3014665	silent mutation	slr0302	acT	acC
Chromosome	3096187	AS change	ssr1175	aTa	aCa
Chromosome	3098707	AS change	ssr1176	Tgt	Cgt
Chromosome	3110189	intergenic	intergenic	G	A
Chromosome	3110343	AS change	sll0665	cCa	cAa
Chromosome	3142651	silent mutation	sps	ctT	ctC
Chromosome	3194023	frameshift mutation	slt	-	A
Chromosome	3371938	AS change	rpoF	aTg	aAg
Chromosome	3423372	AS change	slr0753	cCc	cTc
pSYSX	4184	silent mutation	slr6004	gcC	gcG
pSYSX	4241	AS change	slr6004	atC	atG
pSYSX	4253	silent mutation	slr6004	ccC	ccT
pSYSX	4295	silent mutation	slr6004	tcT	tcC
pSYSX	4304	silent mutation	slr6004	gcC	gcG
pSYSX	4337	silent mutation	slr6004	atC	atA
pSYSX	82299	AS change	ssr6089	Gga	Aga
pSYSX	82357	AS change	ssr6089	cCa	cTa
pSYSX	82358	silent mutation	ssr6089	ccA	ccG
pSYSX	82405	AS change	ssr6089	aAc	aGc
pCA2.4	1127	intergenic	intergenic	T	G
