# Supplementary material for: Screening and genetic characterization of thermo-tolerant Synechocystis sp. PCC6803 strains created by adaptive evolution
Source: BMC Biotechnol. 2014 Jul 17;14:66. doi: 10.1186/1472-6750-14-66 (PMC4110520; doi:10.1186/1472-6750-14-66)
Supplement: Additional file 6 — Slightly edited flatfile containing gene category data, provided by Cyanobase [50]; used as second imput for “vcf_Syn6803_identify.pl”. Also available online at https://github.com/utillich/NGS_Scripts. [file 1472-6750-14-66-S6.zip]

Archive with 1 entries (1 files):
- 1627135849124313_add7.tsv
