# Supplementary material for: Screening and genetic characterization of thermo-tolerant Synechocystis sp. PCC6803 strains created by adaptive evolution
Source: BMC Biotechnol. 2014 Jul 17;14:66. doi: 10.1186/1472-6750-14-66 (PMC4110520; doi:10.1186/1472-6750-14-66)
Supplement: Additional file 6 — Slightly edited flatfile containing gene category data, provided by Cyanobase [50]; used as second imput for “vcf_Syn6803_identify.pl”. Also available online at https://github.com/utillich/NGS_Scripts. [file 1472-6750-14-66-S6.zip › 1627135849124313_add7.tsv]

sll0084	putative phosphatase	Amino acid biosynthesis	Aromatic amino acid family
sll0109	chorismate mutase	Amino acid biosynthesis	Aromatic amino acid family
sll0356	N-(5'-phosphoribosyl)anthranilate isomerase	Amino acid biosynthesis	Aromatic amino acid family
sll0900	ATP phosphoribosyltransferase	Amino acid biosynthesis	Aromatic amino acid family
sll1112	3-dehydroquinate dehydratase	Amino acid biosynthesis	Aromatic amino acid family
sll1662	probable prephenate dehydratase	Amino acid biosynthesis	Aromatic amino acid family
sll1669	shikimate kinase	Amino acid biosynthesis	Aromatic amino acid family
sll1713	histidinol-phosphate aminotransferase	Amino acid biosynthesis	Aromatic amino acid family
sll1747	chorismate synthase	Amino acid biosynthesis	Aromatic amino acid family
sll1893	cyclase	Amino acid biosynthesis	Aromatic amino acid family
sll1958	histidinol phosphate aminotransferase	Amino acid biosynthesis	Aromatic amino acid family
slr0055	anthranilate synthase component II	Amino acid biosynthesis	Aromatic amino acid family
slr0084	amidotransferase HisH	Amino acid biosynthesis	Aromatic amino acid family
slr0444	3-phosphoshikimate 1-carboxyvinyltransferase	Amino acid biosynthesis	Aromatic amino acid family
slr0500	imidazoleglycerol-phosphate dehydratase	Amino acid biosynthesis	Aromatic amino acid family
slr0543	tryptophan synthase beta subunit	Amino acid biosynthesis	Aromatic amino acid family
slr0546	indole-3-glycerol phosphate synthase	Amino acid biosynthesis	Aromatic amino acid family
slr0608	histidine biosynthesis bifunctional protein HisIE	Amino acid biosynthesis	Aromatic amino acid family
slr0652	phosphorybosilformimino-5-amino- phosphorybosil-4-imidazolecarboxamideisomerase	Amino acid biosynthesis	Aromatic amino acid family
slr0682	histidinol dehydrogenase	Amino acid biosynthesis	Aromatic amino acid family
slr0738	anthranilate synthetase alpha-subunit	Amino acid biosynthesis	Aromatic amino acid family
slr0966	tryptophan synthase alpha chain	Amino acid biosynthesis	Aromatic amino acid family
slr1559	shikimate 5-dehydrogenase	Amino acid biosynthesis	Aromatic amino acid family
slr1848	histidinol dehydrogenase	Amino acid biosynthesis	Aromatic amino acid family
slr1867	anthranilate phosphoribosyltransferase	Amino acid biosynthesis	Aromatic amino acid family
slr1979	anthranilate synthase component I	Amino acid biosynthesis	Aromatic amino acid family
slr2081	prephenate dehydrogenase	Amino acid biosynthesis	Aromatic amino acid family
slr2130	3-dehydroquinate synthase	Amino acid biosynthesis	Aromatic amino acid family
sll0006	putative aminotransferase	Amino acid biosynthesis	Aspartate family
sll0402	aspartate aminotransferase	Amino acid biosynthesis	Aspartate family
sll0455	homoserine dehydrogenase	Amino acid biosynthesis	Aspartate family
sll1058	dihydrodipicolinate reductase	Amino acid biosynthesis	Aspartate family
sll1172	threonine synthase	Amino acid biosynthesis	Aspartate family
sll1688	threonine synthase	Amino acid biosynthesis	Aspartate family
sll1760	homoserine kinase	Amino acid biosynthesis	Aspartate family
slr0036	aspartate aminotransferase	Amino acid biosynthesis	Aspartate family
slr0212	5-methyltetrahydrofolate--homocysteine methyltransferase	Amino acid biosynthesis	Aspartate family
slr0549	aspartate beta-semialdehyde dehydrogenese	Amino acid biosynthesis	Aspartate family
slr0550	dihydrodipicolinate synthase	Amino acid biosynthesis	Aspartate family
slr1665	diaminopimelate epimerase	Amino acid biosynthesis	Aspartate family
sll0065	acetolactate synthase small subunit	Amino acid biosynthesis	Branched chain family
sll0504	diaminopimelate decarboxylase	Amino acid biosynthesis	Branched chain family
sll1363	ketol-acid reductoisomerase	Amino acid biosynthesis	Branched chain family
sll1444	3-isopropylmalate dehydratase small subunit	Amino acid biosynthesis	Branched chain family
sll1470	3-isopropylmalate dehydratase large subunit	Amino acid biosynthesis	Branched chain family
sll1564	putative lyase	Amino acid biosynthesis	Branched chain family
sll1981	acetolactate synthase	Amino acid biosynthesis	Branched chain family
slr0032	probable branched-chain amino acid aminotransferase	Amino acid biosynthesis	Branched chain family
slr0186	2-isopropylmalate synthase	Amino acid biosynthesis	Branched chain family
slr0452	dihydroxyacid dehydratase	Amino acid biosynthesis	Branched chain family
slr1517	3-isopropylmalate dehydrogenase	Amino acid biosynthesis	Branched chain family
slr2072	L-threonine deaminase	Amino acid biosynthesis	Branched chain family
slr2088	acetohydroxy acid synthase	Amino acid biosynthesis	Branched chain family
sll0080	N-acetyl-gamma-glutamyl-phosphate reductase	Amino acid biosynthesis	Glutamate family / Nitrogen assimilation
sll0100	N-acyl-L-amino acid amidohydrolase	Amino acid biosynthesis	Glutamate family / Nitrogen assimilation
sll0373	gamma-glutamyl phosphate reductase	Amino acid biosynthesis	Glutamate family / Nitrogen assimilation
sll0450	cytochrome b subunit of nitric oxide reductase	Amino acid biosynthesis	Glutamate family / Nitrogen assimilation
sll0461	gamma-glutamyl phosphate reductase	Amino acid biosynthesis	Glutamate family / Nitrogen assimilation
sll0601	nitrilase homolog	Amino acid biosynthesis	Glutamate family / Nitrogen assimilation
sll0704	cysteine desulfurase	Amino acid biosynthesis	Glutamate family / Nitrogen assimilation
sll0784	nitrilase	Amino acid biosynthesis	Glutamate family / Nitrogen assimilation
sll0902	ornithine carbamoyltransferase	Amino acid biosynthesis	Glutamate family / Nitrogen assimilation
sll1027	NADH-dependent glutamate synthase small subunit	Amino acid biosynthesis	Glutamate family / Nitrogen assimilation
sll1454	ferredoxin-nitrate reductase	Amino acid biosynthesis	Glutamate family / Nitrogen assimilation
sll1499	ferredoxin-dependent glutamate synthase	Amino acid biosynthesis	Glutamate family / Nitrogen assimilation
sll1502	NADH-dependent glutamate synthase large subunit	Amino acid biosynthesis	Glutamate family / Nitrogen assimilation
sll1883	arginine biosynthesis bifunctional protein ArgJ	Amino acid biosynthesis	Glutamate family / Nitrogen assimilation
slr0077	cysteine desulfurase	Amino acid biosynthesis	Glutamate family / Nitrogen assimilation
slr0288	glutamate--ammonia ligase	Amino acid biosynthesis	Glutamate family / Nitrogen assimilation
slr0387	cysteine desulfurase NifS	Amino acid biosynthesis	Glutamate family / Nitrogen assimilation
slr0395	nitrate assimilation transcriptional activator, LysR family protein	Amino acid biosynthesis	Glutamate family / Nitrogen assimilation
slr0585	argininosuccinate synthetase	Amino acid biosynthesis	Glutamate family / Nitrogen assimilation
slr0644	nitrogen regulation protein NifR3 homolog	Amino acid biosynthesis	Glutamate family / Nitrogen assimilation
slr0661	pyrroline-5-carboxylate reductase	Amino acid biosynthesis	Glutamate family / Nitrogen assimilation
slr0710	glutamate dehydrogenase (NADP+)	Amino acid biosynthesis	Glutamate family / Nitrogen assimilation
slr0898	ferredoxin--nitrite reductase	Amino acid biosynthesis	Glutamate family / Nitrogen assimilation
slr0899	cyanate lyase	Amino acid biosynthesis	Glutamate family / Nitrogen assimilation
slr1022	N-acetylornithine aminotransferase	Amino acid biosynthesis	Glutamate family / Nitrogen assimilation
slr1133	L-argininosuccinate lyase	Amino acid biosynthesis	Glutamate family / Nitrogen assimilation
slr1529	nitrogen assimilation regulatory protein	Amino acid biosynthesis	Glutamate family / Nitrogen assimilation
slr1653	N-acyl-L-amino acid amidohydrolase	Amino acid biosynthesis	Glutamate family / Nitrogen assimilation
slr1756	glutamate--ammonia ligase	Amino acid biosynthesis	Glutamate family / Nitrogen assimilation
slr1898	N-acetylglutamate kinase	Amino acid biosynthesis	Glutamate family / Nitrogen assimilation
slr2035	glutamate 5-kinase	Amino acid biosynthesis	Glutamate family / Nitrogen assimilation
slr2079	putative glutaminase	Amino acid biosynthesis	Glutamate family / Nitrogen assimilation
slr2143	L-cysteine/cystine lyase	Amino acid biosynthesis	Glutamate family / Nitrogen assimilation
ssl0707	nitrogen regulatory protein P-II	Amino acid biosynthesis	Glutamate family / Nitrogen assimilation
ssl2667	an assembly factor for iron-sulfur culsters	Amino acid biosynthesis	Glutamate family / Nitrogen assimilation
sll0712	cysteine synthase	Amino acid biosynthesis	Serine family / Sulfur assimilation
sll1908	D-3-phosphoglycerate dehydrogenase	Amino acid biosynthesis	Serine family / Sulfur assimilation
sll1931	serine hydroxymethyltransferase	Amino acid biosynthesis	Serine family / Sulfur assimilation
slr0676	adenylylsulfate kinase	Amino acid biosynthesis	Serine family / Sulfur assimilation
slr0963	ferredoxin-sulfite reductase	Amino acid biosynthesis	Serine family / Sulfur assimilation
slr1165	sulfate adenylyltransferase	Amino acid biosynthesis	Serine family / Sulfur assimilation
slr1348	serine acetyltransferase	Amino acid biosynthesis	Serine family / Sulfur assimilation
slr1791	phosphoadenosine phosphosulfate reductase	Amino acid biosynthesis	Serine family / Sulfur assimilation
slr1842	cysteine synthase	Amino acid biosynthesis	Serine family / Sulfur assimilation
slr0523	similar to dethiobiotin synthetase	Biosynthesis of cofactors, prosthetic groups, and carriers	Biotin
slr0917	7-keto-8-aminopelargonic acid synthetase	Biosynthesis of cofactors, prosthetic groups, and carriers	Biotin
slr1364	biotin synthetase	Biosynthesis of cofactors, prosthetic groups, and carriers	Biotin
sll0067	glutathione S-transferase	Biosynthesis of cofactors, prosthetic groups, and carriers	Thioredoxin, glutaredoxin, and glutathione
sll0554	ferredoxin-thioredoxin reductase, catalytic chain	Biosynthesis of cofactors, prosthetic groups, and carriers	Thioredoxin, glutaredoxin, and glutathione
sll1057	thioredoxin M	Biosynthesis of cofactors, prosthetic groups, and carriers	Thioredoxin, glutaredoxin, and glutathione
sll1147	glutathione S-transferase	Biosynthesis of cofactors, prosthetic groups, and carriers	Thioredoxin, glutaredoxin, and glutathione
sll1545	glutathione S-transferase	Biosynthesis of cofactors, prosthetic groups, and carriers	Thioredoxin, glutaredoxin, and glutathione
slr0233	thioredoxin M	Biosynthesis of cofactors, prosthetic groups, and carriers	Thioredoxin, glutaredoxin, and glutathione
slr0236	similar to glutathione S-transferase	Biosynthesis of cofactors, prosthetic groups, and carriers	Thioredoxin, glutaredoxin, and glutathione
slr0600	NADP-thioredoxin reductase	Biosynthesis of cofactors, prosthetic groups, and carriers	Thioredoxin, glutaredoxin, and glutathione
slr0623	thioredoxin	Biosynthesis of cofactors, prosthetic groups, and carriers	Thioredoxin, glutaredoxin, and glutathione
slr1139	thioredoxin	Biosynthesis of cofactors, prosthetic groups, and carriers	Thioredoxin, glutaredoxin, and glutathione
slr1171	glutathione peroxidase-like NADPH peroxidase,glutathione peroxidase	Biosynthesis of cofactors, prosthetic groups, and carriers	Thioredoxin, glutaredoxin, and glutathione
slr1238	glutathione synthetase	Biosynthesis of cofactors, prosthetic groups, and carriers	Thioredoxin, glutaredoxin, and glutathione
slr1269	gamma-glutamyltranspeptidase	Biosynthesis of cofactors, prosthetic groups, and carriers	Thioredoxin, glutaredoxin, and glutathione
slr1562	glutaredoxin	Biosynthesis of cofactors, prosthetic groups, and carriers	Thioredoxin, glutaredoxin, and glutathione
slr1846	hypothetical protein YCF64	Biosynthesis of cofactors, prosthetic groups, and carriers	Thioredoxin, glutaredoxin, and glutathione
slr1992	glutathione peroxidase-like NADPH peroxidase	Biosynthesis of cofactors, prosthetic groups, and carriers	Thioredoxin, glutaredoxin, and glutathione
ssr0330	ferredoxin-thioredoxin reductase, variable chain	Biosynthesis of cofactors, prosthetic groups, and carriers	Thioredoxin, glutaredoxin, and glutathione
ssr2061	glutaredoxin	Biosynthesis of cofactors, prosthetic groups, and carriers	Thioredoxin, glutaredoxin, and glutathione
sll0635	probable thiamine-phosphate pyrophosphorylase	Biosynthesis of cofactors, prosthetic groups, and carriers	Thiamin
slr0118	thiamine biosynthesis protein ThiC	Biosynthesis of cofactors, prosthetic groups, and carriers	Thiamin
slr0633	thiamine biosynthesis protein ThiG	Biosynthesis of cofactors, prosthetic groups, and carriers	Thiamin
slr1787	thiamine-monophosphate kinase	Biosynthesis of cofactors, prosthetic groups, and carriers	Thiamin
sll0254	probable phytoene dehydrogenase Rieske iron-sulfur component	Biosynthesis of cofactors, prosthetic groups, and carriers	Carotenoid
sll1468	beta-carotene hydroxylase	Biosynthesis of cofactors, prosthetic groups, and carriers	Carotenoid
slr0088	beta-carotene ketolase	Biosynthesis of cofactors, prosthetic groups, and carriers	Carotenoid
slr0739	geranylgeranyl pyrophosphate synthase	Biosynthesis of cofactors, prosthetic groups, and carriers	Carotenoid
slr0940	zeta-carotene desaturase	Biosynthesis of cofactors, prosthetic groups, and carriers	Carotenoid
slr1125	probable glucosyl transferase	Biosynthesis of cofactors, prosthetic groups, and carriers	Carotenoid
slr1254	phytoene dehydrogenase (phytoene desaturase)	Biosynthesis of cofactors, prosthetic groups, and carriers	Carotenoid
slr1255	phytoene synthase	Biosynthesis of cofactors, prosthetic groups, and carriers	Carotenoid
slr1293	similar to phytoene dehydrogenase	Biosynthesis of cofactors, prosthetic groups, and carriers	Carotenoid
sll0622	quinolinate synthetase	Biosynthesis of cofactors, prosthetic groups, and carriers	Quinolinate
sll0631	L-aspartate oxidase	Biosynthesis of cofactors, prosthetic groups, and carriers	Quinolinate
slr1706	dihydroflavonol 4-reductase	Biosynthesis of cofactors, prosthetic groups, and carriers	Others
ssl2296	pterin-4a-carbinolamine dehydratase	Biosynthesis of cofactors, prosthetic groups, and carriers	Others
slr0936	nicotinate-nucleotide pyrophosphorylase	Biosynthesis of cofactors, prosthetic groups, and carriers	Nicotinate and nicotinamide
slr1239	pyridine nucleotide transhydrogenase alpha subunit	Biosynthesis of cofactors, prosthetic groups, and carriers	Nicotinate and nicotinamide
slr1434	pyridine nucleotide transhydrogenase beta subunit	Biosynthesis of cofactors, prosthetic groups, and carriers	Nicotinate and nicotinamide
slr1691	glutamine-dependent NAD(+) synthetase	Biosynthesis of cofactors, prosthetic groups, and carriers	Nicotinate and nicotinamide
sll0753	FolD bifunctional protein	Biosynthesis of cofactors, prosthetic groups, and carriers	Folic acid
sll1612	folylpolyglutamate synthase	Biosynthesis of cofactors, prosthetic groups, and carriers	Folic acid
slr0426	GTP cyclohydrolase I	Biosynthesis of cofactors, prosthetic groups, and carriers	Folic acid
slr1093	2-amino-4-hydroxy-6-hydroxymethyldihydropteridine pyrophosphokinase	Biosynthesis of cofactors, prosthetic groups, and carriers	Folic acid
slr2026	dihydropteroate synthase	Biosynthesis of cofactors, prosthetic groups, and carriers	Folic acid
sll0017	glutamate-1-semialdehyde aminomutase	Biosynthesis of cofactors, prosthetic groups, and carriers	Cobalamin, heme, phycobilin and porphyrin
sll0099	precorrin-6y C5, 15-methyltransferase (decarboxylating)	Biosynthesis of cofactors, prosthetic groups, and carriers	Cobalamin, heme, phycobilin and porphyrin
sll0166	a fusion protein between uroporphyrinogen-III C-methyltransferase (CobA/CorA) and uroporphyrinogen-III synthase (HemD)	Biosynthesis of cofactors, prosthetic groups, and carriers	Cobalamin, heme, phycobilin and porphyrin
sll0378	uroporphyrin-III C-methyltransferase	Biosynthesis of cofactors, prosthetic groups, and carriers	Cobalamin, heme, phycobilin and porphyrin
sll0383	cobalamin biosynthesis protein M	Biosynthesis of cofactors, prosthetic groups, and carriers	Cobalamin, heme, phycobilin and porphyrin
sll0794	cobalt-dependent transcriptional regulator	Biosynthesis of cofactors, prosthetic groups, and carriers	Cobalamin, heme, phycobilin and porphyrin
sll0916	precorrin isomerase, precorrin-8X methylmutase	Biosynthesis of cofactors, prosthetic groups, and carriers	Cobalamin, heme, phycobilin and porphyrin
sll1091	geranylgeranyl hydrogenase	Biosynthesis of cofactors, prosthetic groups, and carriers	Cobalamin, heme, phycobilin and porphyrin
sll1184	heme oxygenase	Biosynthesis of cofactors, prosthetic groups, and carriers	Cobalamin, heme, phycobilin and porphyrin
sll1185	coproporphyrinogen III oxidase, aerobic (oxygen-dependent)	Biosynthesis of cofactors, prosthetic groups, and carriers	Cobalamin, heme, phycobilin and porphyrin
sll1237	N(5)-glutamine methyltransferase	Biosynthesis of cofactors, prosthetic groups, and carriers	Cobalamin, heme, phycobilin and porphyrin
sll1501	cobyrinic acid a,c-diamide synthase	Biosynthesis of cofactors, prosthetic groups, and carriers	Cobalamin, heme, phycobilin and porphyrin
sll1685	protein involved in light-induced Na+-dependent proton extrusion	Biosynthesis of cofactors, prosthetic groups, and carriers	Cobalamin, heme, phycobilin and porphyrin
sll1875	heme oxygenase	Biosynthesis of cofactors, prosthetic groups, and carriers	Cobalamin, heme, phycobilin and porphyrin
sll1876	coproporphyrinogen III oxidase, anaerobic (oxygen-independent)	Biosynthesis of cofactors, prosthetic groups, and carriers	Cobalamin, heme, phycobilin and porphyrin
sll1890	cobalt-chelatase subunit CobN-like protein	Biosynthesis of cofactors, prosthetic groups, and carriers	Cobalamin, heme, phycobilin and porphyrin
sll1917	coproporphyrinogen III oxidase, anaerobic (oxygen-independent)	Biosynthesis of cofactors, prosthetic groups, and carriers	Cobalamin, heme, phycobilin and porphyrin
sll1994	porphobilinogen synthase (5-aminolevulinate dehydratase)	Biosynthesis of cofactors, prosthetic groups, and carriers	Cobalamin, heme, phycobilin and porphyrin
sll5080	non-heme chloroperoxidase	Biosynthesis of cofactors, prosthetic groups, and carriers	Cobalamin, heme, phycobilin and porphyrin
slr0056	chlorophyll a synthase	Biosynthesis of cofactors, prosthetic groups, and carriers	Cobalamin, heme, phycobilin and porphyrin
slr0216	bifunctional cobalamin biosynthesis protein CobP	Biosynthesis of cofactors, prosthetic groups, and carriers	Cobalamin, heme, phycobilin and porphyrin
slr0239	precorrin-4 C11-methyltransferase	Biosynthesis of cofactors, prosthetic groups, and carriers	Cobalamin, heme, phycobilin and porphyrin
slr0252	probable precorrin-6x reductase	Biosynthesis of cofactors, prosthetic groups, and carriers	Cobalamin, heme, phycobilin and porphyrin
slr0260	cob(I)alamin adenosyltransferase	Biosynthesis of cofactors, prosthetic groups, and carriers	Cobalamin, heme, phycobilin and porphyrin
slr0502	cobalamin synthesis protein cobW homolog	Biosynthesis of cofactors, prosthetic groups, and carriers	Cobalamin, heme, phycobilin and porphyrin
slr0506	light-dependent NADPH-protochlorophyllide oxidoreductase	Biosynthesis of cofactors, prosthetic groups, and carriers	Cobalamin, heme, phycobilin and porphyrin
slr0525	Mg-protoporphyrin IX methyl transferase	Biosynthesis of cofactors, prosthetic groups, and carriers	Cobalamin, heme, phycobilin and porphyrin
slr0536	uroporphyrinogen decarboxylase	Biosynthesis of cofactors, prosthetic groups, and carriers	Cobalamin, heme, phycobilin and porphyrin
slr0618	cobyric acid synthase	Biosynthesis of cofactors, prosthetic groups, and carriers	Cobalamin, heme, phycobilin and porphyrin
slr0636	probable cobalamin [5'-phosphate] synthase	Biosynthesis of cofactors, prosthetic groups, and carriers	Cobalamin, heme, phycobilin and porphyrin
slr0749	light-independent protochlorophyllide reductase iron protein subunit ChlL	Biosynthesis of cofactors, prosthetic groups, and carriers	Cobalamin, heme, phycobilin and porphyrin
slr0750	light-independent protochlorophyllide reductase subunit ChlN	Biosynthesis of cofactors, prosthetic groups, and carriers	Cobalamin, heme, phycobilin and porphyrin
slr0772	light-independent protochlorophyllide reductase subunit ChlB	Biosynthesis of cofactors, prosthetic groups, and carriers	Cobalamin, heme, phycobilin and porphyrin
slr0839	ferrochelatase	Biosynthesis of cofactors, prosthetic groups, and carriers	Cobalamin, heme, phycobilin and porphyrin
slr0905	Mg-protoporphyrin IX monomethyl ester oxidative cyclase	Biosynthesis of cofactors, prosthetic groups, and carriers	Cobalamin, heme, phycobilin and porphyrin
slr0969	precorrin methylase	Biosynthesis of cofactors, prosthetic groups, and carriers	Cobalamin, heme, phycobilin and porphyrin
slr1030	magnesium protoporphyrin IX chelatase subunit I	Biosynthesis of cofactors, prosthetic groups, and carriers	Cobalamin, heme, phycobilin and porphyrin
slr1055	magnesium protoporphyrin IX chelatase subunit H	Biosynthesis of cofactors, prosthetic groups, and carriers	Cobalamin, heme, phycobilin and porphyrin
slr1211	cobalt-chelatase subunit CobN	Biosynthesis of cofactors, prosthetic groups, and carriers	Cobalamin, heme, phycobilin and porphyrin
slr1368	precorrin decarbocylase	Biosynthesis of cofactors, prosthetic groups, and carriers	Cobalamin, heme, phycobilin and porphyrin
slr1467	precorrin isomerase	Biosynthesis of cofactors, prosthetic groups, and carriers	Cobalamin, heme, phycobilin and porphyrin
slr1538	cobalamin biosynthesis protein D	Biosynthesis of cofactors, prosthetic groups, and carriers	Cobalamin, heme, phycobilin and porphyrin
slr1742	probable cobyric acid synthase	Biosynthesis of cofactors, prosthetic groups, and carriers	Cobalamin, heme, phycobilin and porphyrin
slr1777	magnesium protoporphyrin IX chelatase subunit D	Biosynthesis of cofactors, prosthetic groups, and carriers	Cobalamin, heme, phycobilin and porphyrin
slr1784	biliverdin reductase	Biosynthesis of cofactors, prosthetic groups, and carriers	Cobalamin, heme, phycobilin and porphyrin
slr1879	precorrin-2 methyltransferase	Biosynthesis of cofactors, prosthetic groups, and carriers	Cobalamin, heme, phycobilin and porphyrin
slr1887	porphobilinogen deaminase (hydroxymethylbilane synthase, preuroporphyrinogen synthase)	Biosynthesis of cofactors, prosthetic groups, and carriers	Cobalamin, heme, phycobilin and porphyrin
slr1925	cobalamin biosynthesis protein CobD	Biosynthesis of cofactors, prosthetic groups, and carriers	Cobalamin, heme, phycobilin and porphyrin
sll0868	lipoic acid synthetase	Biosynthesis of cofactors, prosthetic groups, and carriers	Lipoate
slr0994	lipoate-protein ligase B	Biosynthesis of cofactors, prosthetic groups, and carriers	Lipoate
slr1598	lipoic acid synthetase	Biosynthesis of cofactors, prosthetic groups, and carriers	Lipoate
sll0409	similar to O-succinylbenzoate-CoA synthase	Biosynthesis of cofactors, prosthetic groups, and carriers	Menaquinone and ubiquinone
sll0603	menaquinone biosynthesis protein MenD	Biosynthesis of cofactors, prosthetic groups, and carriers	Menaquinone and ubiquinone
sll1127	1,4-dihydroxy-2-naphthoate synthase	Biosynthesis of cofactors, prosthetic groups, and carriers	Menaquinone and ubiquinone
slr0492	O-succinylbenzoic acid-CoA ligase	Biosynthesis of cofactors, prosthetic groups, and carriers	Menaquinone and ubiquinone
slr0611	solanesyl diphosphate synthase	Biosynthesis of cofactors, prosthetic groups, and carriers	Menaquinone and ubiquinone
slr0926	4-hydroxybenzoate-octaprenyl transferase	Biosynthesis of cofactors, prosthetic groups, and carriers	Menaquinone and ubiquinone
slr1099	3-octaprenyl-4-hydroxybenzoate carboxy-lyase	Biosynthesis of cofactors, prosthetic groups, and carriers	Menaquinone and ubiquinone
slr1300	similar to 2-octaprenyl-6-methoxyphenol hydroxylase	Biosynthesis of cofactors, prosthetic groups, and carriers	Menaquinone and ubiquinone
slr1518	phylloquinone biosynthesis protein, probable 1,4-dihydroxy-2-naphthoic acid phytyltransferase	Biosynthesis of cofactors, prosthetic groups, and carriers	Menaquinone and ubiquinone
sll1536	molybdopterin biosynthesis MoeB protein	Biosynthesis of cofactors, prosthetic groups, and carriers	Molybdopterin
slr0900	molybdopterin biosynthesis MoeA protein	Biosynthesis of cofactors, prosthetic groups, and carriers	Molybdopterin
slr0901	molybdopterin biosynthesis protein A	Biosynthesis of cofactors, prosthetic groups, and carriers	Molybdopterin
slr0902	molybdenum cofactor biosynthesis protein C, fused to molybdopterin-guanine dinucleotide biosynthesis protein MobA	Biosynthesis of cofactors, prosthetic groups, and carriers	Molybdopterin
slr0903	molybdopterin (MPT) converting factor, subunit 2	Biosynthesis of cofactors, prosthetic groups, and carriers	Molybdopterin
ssr1527	probable molybdopterin [MPT] converting factor, subunit 1	Biosynthesis of cofactors, prosthetic groups, and carriers	Molybdopterin
sll0250	pantothenate metabolism flavoprotein	Biosynthesis of cofactors, prosthetic groups, and carriers	Pantothenate
sll0892	aspartate 1-decarboxylase	Biosynthesis of cofactors, prosthetic groups, and carriers	Pantothenate
sll1249	pantothenate synthetase/cytidylate kinase	Biosynthesis of cofactors, prosthetic groups, and carriers	Pantothenate
slr0526	3-methyl-2-oxobutanoate hydroxymethyltransferase	Biosynthesis of cofactors, prosthetic groups, and carriers	Pantothenate
sll0660	pyridoxal phosphate biosynthetic protein PdxA	Biosynthesis of cofactors, prosthetic groups, and carriers	Pyridoxine
sll1440	pyridoxamine 5'-phosphate oxidase	Biosynthesis of cofactors, prosthetic groups, and carriers	Pyridoxine
slr1779	pyridoxal phosphate biosynthetic protein PdxJ	Biosynthesis of cofactors, prosthetic groups, and carriers	Pyridoxine
sll0300	riboflavin synthase alpha chain	Biosynthesis of cofactors, prosthetic groups, and carriers	Riboflavin
sll1282	riboflavin synthase beta subunit	Biosynthesis of cofactors, prosthetic groups, and carriers	Riboflavin
sll1894	riboflavin biosynthesis protein RibA	Biosynthesis of cofactors, prosthetic groups, and carriers	Riboflavin
slr0066	riboflavin biosynthesis protein RibD	Biosynthesis of cofactors, prosthetic groups, and carriers	Riboflavin
slr1882	riboflavin biosynthesis protein RibF	Biosynthesis of cofactors, prosthetic groups, and carriers	Riboflavin
sll0772	probable porin; major outer membrane protein	Cell envelope	Membranes, lipoproteins, and porins
sll1187	prolipoprotein diacylglyceryl transferase	Cell envelope	Membranes, lipoproteins, and porins
sll1271	probable porin; major outer membrane protein	Cell envelope	Membranes, lipoproteins, and porins
sll1550	probable porin; major outer membrane protein	Cell envelope	Membranes, lipoproteins, and porins
slr0042	probable porin; major outer membrane protein	Cell envelope	Membranes, lipoproteins, and porins
slr0495	HetI protein homolog	Cell envelope	Membranes, lipoproteins, and porins
slr0819	apolipoprotein N-acyltransferase	Cell envelope	Membranes, lipoproteins, and porins
slr0993	putative peptidase	Cell envelope	Membranes, lipoproteins, and porins
slr1227	chloroplastic outer envelope membrane protein homolog	Cell envelope	Membranes, lipoproteins, and porins
slr1272	probable porin; major outer membrane protein	Cell envelope	Membranes, lipoproteins, and porins
slr1841	probable porin; major outer membrane protein	Cell envelope	Membranes, lipoproteins, and porins
slr1908	probable porin; major outer membrane protein	Cell envelope	Membranes, lipoproteins, and porins
sll0016	probable membrane-bound lytic transglycosylase A	Cell envelope	Murein sacculus and peptidoglycan
sll0657	phospho-N-acetylmuramoyl-pentapeptide-transferase	Cell envelope	Murein sacculus and peptidoglycan
sll0828	putative amidase	Cell envelope	Murein sacculus and peptidoglycan
sll0899	UDP-N-acetylglucosamine pyrophosphorylase	Cell envelope	Murein sacculus and peptidoglycan
sll2010	UDP-N-acetylmuramoylalanine--D-glutamate ligase	Cell envelope	Murein sacculus and peptidoglycan
slr0017	UDP-N-acetylglucosamine 1-carboxyvinyltransferase	Cell envelope	Murein sacculus and peptidoglycan
slr0191	amidase enhancer, periplasmic protein	Cell envelope	Murein sacculus and peptidoglycan
slr0528	UDP-N-acetylmuramoylalanyl-D-glutamate--2, 6-diaminopimelate ligase	Cell envelope	Murein sacculus and peptidoglycan
slr0534	probable transglycosylase	Cell envelope	Murein sacculus and peptidoglycan
slr0624	UDP-N-acetylglucosamine 2-epimerase	Cell envelope	Murein sacculus and peptidoglycan
slr0646	probable D-alanyl-D-alanine carboxypeptidase	Cell envelope	Murein sacculus and peptidoglycan
slr0804	probable D-alanyl-D-alanine carboxypeptidase	Cell envelope	Murein sacculus and peptidoglycan
slr0827	alanine racemase	Cell envelope	Murein sacculus and peptidoglycan
slr0891	N-acetylmuramoyl-L-alanine amidase	Cell envelope	Murein sacculus and peptidoglycan
slr0938	probable UDP-N-acetylmuramyl tripeptide synthetase	Cell envelope	Murein sacculus and peptidoglycan
slr1351	UDP-N-acetylmuramoylalanyl-D-glutamyl-2 6-diaminopimelate--D-alanyl-D-alanine ligase	Cell envelope	Murein sacculus and peptidoglycan
slr1423	UDP-N-acetylmuramate-alanine ligase	Cell envelope	Murein sacculus and peptidoglycan
slr1656	UDP-N-acetylglucosamine--N-acetylmuramyl-(pentapeptide) pyrophosphoryl -undecaprenol N-acetylglucosamine transferase	Cell envelope	Murein sacculus and peptidoglycan
slr1708	probable peptidase	Cell envelope	Murein sacculus and peptidoglycan
slr1744	N-acetylmuramoyl-L-alanine amidase, periplasmic protein	Cell envelope	Murein sacculus and peptidoglycan
slr1746	glutamate racemase	Cell envelope	Murein sacculus and peptidoglycan
slr1874	D-alanine--D-alanine ligase	Cell envelope	Murein sacculus and peptidoglycan
slr1910	probable N-acetylmuramoyl-L-alanine amidase	Cell envelope	Murein sacculus and peptidoglycan
slr1924	D-alanyl-D-alanine carboxypeptidase, periplasmic protein	Cell envelope	Murein sacculus and peptidoglycan
sll0083	phosphoheptose isomerase	Cell envelope	Surface polysaccharides, lipopolysaccharides and antigens
sll0207	glucose-1-phosphate thymidylyltransferase	Cell envelope	Surface polysaccharides, lipopolysaccharides and antigens
sll0379	acyl-[acyl-carrier-protein]--UDP-N-acetylglucosamine o-acyltransferase	Cell envelope	Surface polysaccharides, lipopolysaccharides and antigens
sll0380	probable glycosyltransferase	Cell envelope	Surface polysaccharides, lipopolysaccharides and antigens
sll1213	GDP-fucose synthetase	Cell envelope	Surface polysaccharides, lipopolysaccharides and antigens
sll1395	dTDP-6-deoxy-L-mannose-dehydrogenase	Cell envelope	Surface polysaccharides, lipopolysaccharides and antigens
sll1457	probable glycosyltransferase	Cell envelope	Surface polysaccharides, lipopolysaccharides and antigens
sll1508	UDP-3-0-acyl N-acetylglcosamine deacetylase	Cell envelope	Surface polysaccharides, lipopolysaccharides and antigens
sll1535	putative sugar transferase	Cell envelope	Surface polysaccharides, lipopolysaccharides and antigens
sll1724	probable glycosyltransferase	Cell envelope	Surface polysaccharides, lipopolysaccharides and antigens
slr0015	lipid A disaccharide synthase	Cell envelope	Surface polysaccharides, lipopolysaccharides and antigens
slr0344	probable glycosyltransferase	Cell envelope	Surface polysaccharides, lipopolysaccharides and antigens
slr0583	similar to GDP-fucose synthetase	Cell envelope	Surface polysaccharides, lipopolysaccharides and antigens
slr0809	dTDP-glucose 4,6-dehydratase	Cell envelope	Surface polysaccharides, lipopolysaccharides and antigens
slr0836	dTDP-glucose 4,6-dehydratase	Cell envelope	Surface polysaccharides, lipopolysaccharides and antigens
slr0847	phosphopantetheine adenylyltransferase	Cell envelope	Surface polysaccharides, lipopolysaccharides and antigens
slr0983	glucose-1-phosphate cytidylyltransferase	Cell envelope	Surface polysaccharides, lipopolysaccharides and antigens
slr0984	CDP-glucose 4,6-dehydratase	Cell envelope	Surface polysaccharides, lipopolysaccharides and antigens
slr0985	dTDP-4-dehydrorhamnose 3,5-epimerase	Cell envelope	Surface polysaccharides, lipopolysaccharides and antigens
slr1064	probable glycosyltransferase	Cell envelope	Surface polysaccharides, lipopolysaccharides and antigens
slr1072	GDP-D-mannose dehydratase	Cell envelope	Surface polysaccharides, lipopolysaccharides and antigens
slr1118	probable UDP-N-acetyl-D-mannosaminuronic acid transferase	Cell envelope	Surface polysaccharides, lipopolysaccharides and antigens
slr1271	probable UDP-N-acetyl-D-mannosaminuronic acid transferase	Cell envelope	Surface polysaccharides, lipopolysaccharides and antigens
slr1424	UDP-N-acetylenolpyruvoylglucosamine reductase	Cell envelope	Surface polysaccharides, lipopolysaccharides and antigens
slr1615	perosamine synthetase	Cell envelope	Surface polysaccharides, lipopolysaccharides and antigens
slr1933	dTDP-4-dehydrorhamnose 3,5-epimerase	Cell envelope	Surface polysaccharides, lipopolysaccharides and antigens
slr2114	perosamine synthetase	Cell envelope	Surface polysaccharides, lipopolysaccharides and antigens
slr2116	probable glycosyltransferase	Cell envelope	Surface polysaccharides, lipopolysaccharides and antigens
sll1568	fibrillin	Cell envelope	Surface structures
slr1024	fibrillin	Cell envelope	Surface structures
slr1962	probable extracellular solute-binding protein	Cell envelope	Surface structures
sll0169	cell division protein Ftn2 homolog	Cellular processes	Cell division
sll0202	glucose inhibited division protein	Cellular processes	Cell division
sll0204	glucose inhibited division protein	Cellular processes	Cell division
sll0288	septum site-determining protein MinC	Cellular processes	Cell division
sll0289	septum site-determining protein MinD	Cellular processes	Cell division
sll1463	cell division protein FtsH	Cellular processes	Cell division
sll1633	cell division protein FtsZ	Cellular processes	Cell division
slr0072	glucose inhibited division protein B	Cellular processes	Cell division
slr0228	cell division protein FtsH	Cellular processes	Cell division
slr1267	cell division protein FtsW	Cellular processes	Cell division
slr1390	cell division protein FtsH	Cellular processes	Cell division
slr1604	cell division protein FtsH	Cellular processes	Cell division
slr2102	cell division protein FtsY	Cellular processes	Cell division
ssl0546	septum site-determining protein MinE	Cellular processes	Cell division
sll0720	RTX toxin activating protein homolog	Cellular processes	Cell killing
sll1181	similar to hemolysin secretion protein	Cellular processes	Cell killing
slr0950	hemolysin-like protein	Cellular processes	Cell killing
slr1747	cell death suppressor protein Lls1 homolog	Cellular processes	Cell killing
sll0057	heat shock protein GrpE	Cellular processes	Chaperones
sll0058	DnaK protein 1, heat shock protein 70, molecular chaperone	Cellular processes	Chaperones
sll0170	DnaK protein 2, heat shock protein 70, molecular chaperone	Cellular processes	Chaperones
sll0416	60 kDa chaperonin 2, GroEL2, molecular chaperone	Cellular processes	Chaperones
sll0430	HtpG, heat shock protein 90, molecular chaperone	Cellular processes	Chaperones
sll0897	DnaJ protein, heat shock protein 40, molecular chaperone	Cellular processes	Chaperones
sll1384	similar to DnaJ protein	Cellular processes	Chaperones
sll1514	16.6 kDa small heat shock protein, molecular chaperone	Cellular processes	Chaperones
sll1666	DnaJ-like protein	Cellular processes	Chaperones
sll1932	DnaK protein	Cellular processes	Chaperones
sll1933	DnaJ protein, heat shock protein 40, molecular chaperone	Cellular processes	Chaperones
sll1988	33 kDa chaperonin	Cellular processes	Chaperones
slr0086	similar to DnaK protein	Cellular processes	Chaperones
slr0093	DnaJ protein, heat shock protein 40, molecular chaperone	Cellular processes	Chaperones
slr2075	10kD chaperonin	Cellular processes	Chaperones
slr2076	60kD chaperonin	Cellular processes	Chaperones
sll0755	thioredoxin peroxidase	Cellular processes	Detoxification
sll1615	thiophen and furan oxidation protein	Cellular processes	Detoxification
sll1980	thiol:disulfide interchange protein TrxA	Cellular processes	Detoxification
sll1987	catalase peroxidase	Cellular processes	Detoxification
sll5104	arsenate reductase	Cellular processes	Detoxification
slr1516	superoxide dismutase	Cellular processes	Detoxification
slr6037	arsenate reductase	Cellular processes	Detoxification
ssr2784	antitoxin ChpI homolog	Cellular processes	Detoxification
sll0194	putative sec-independent protein translocase	Cellular processes	Protein and peptide secretion
sll0533	trigger factor	Cellular processes	Protein and peptide secretion
sll0616	preprotein translocase SecA subunit	Cellular processes	Protein and peptide secretion
sll0716	leader peptidase I (signal peptidase I)	Cellular processes	Protein and peptide secretion
sll1814	preprotein translocase SecY subunit	Cellular processes	Protein and peptide secretion
slr0063	pilus biogenesis protein homologous to general secretion pathway protein E	Cellular processes	Protein and peptide secretion
slr0079	probable general secretion pathway protein E	Cellular processes	Protein and peptide secretion
slr0774	protein-export membrane protein SecD	Cellular processes	Protein and peptide secretion
slr0775	protein-export membrane protein SecF	Cellular processes	Protein and peptide secretion
slr1277	pilus assembly protein homologous to general secretion pathway protein D	Cellular processes	Protein and peptide secretion
slr1366	lipoprotein signal peptidase (signal peptidase II)	Cellular processes	Protein and peptide secretion
slr1377	leader peptidase I (signal peptidase I)	Cellular processes	Protein and peptide secretion
slr1531	signal recognition particle protein	Cellular processes	Protein and peptide secretion
ssl3335	preprotein translocase SecE subunit	Cellular processes	Protein and peptide secretion
ssr3307	preprotein translocase SecG subunit	Cellular processes	Protein and peptide secretion
sll1929	competence protein ComE	Cellular processes	Transformation
slr0427	putative competence-damage protein	Cellular processes	Transformation
slr0488	virulence factor MviN homolog.	Cellular processes	Transformation
slr0904	competence protein ComM homolog	Cellular processes	Transformation
sml0009	similar to virulence-associated protein VapC	Cellular processes	Transformation
ssl2922	similar to virulence-associated protein VapB	Cellular processes	Transformation
ssl2923	similar to virulence-associated protein VapC	Cellular processes	Transformation
sll0040	positive phototaxis protein, homologous to chemotaxis protein CheW	Cellular processes	Chemotaxis
sll0041	phytochrome-like photoreceptor protein for positive phototaxis; homologous to methyl-accepting chemotaxis protein	Cellular processes	Chemotaxis
sll0042	methyl-accepting chemotaxis protein for positive phototaxis	Cellular processes	Chemotaxis
sll1107	type IV pilus biogenesis protein PilI homolog	Cellular processes	Chemotaxis
sll1294	methyl-accepting chemotaxis protein	Cellular processes	Chemotaxis
sll1533	twitching mobility protein	Cellular processes	Chemotaxis
sll1694	pilin polypeptide PilA1	Cellular processes	Chemotaxis
sll1695	pilin polypeptide PilA2	Cellular processes	Chemotaxis
slr0161	twitching motility protein PilT	Cellular processes	Chemotaxis
slr0162	a part of pilC, pilin biogenesis protein, required for twitching motility	Cellular processes	Chemotaxis
slr0163	a part of pilC, pilin biogenesis protein, required for twitching motility	Cellular processes	Chemotaxis
slr1043	similar to chemotaxis protein CheW	Cellular processes	Chemotaxis
slr1044	methyl-accepting chemotaxis protein, required for the biogenesis of thick pilli	Cellular processes	Chemotaxis
slr1120	type 4 prepilin-like proteins leader peptide processing enzyme	Cellular processes	Chemotaxis
slr1274	probable fimbrial assembly protein PilM, required for motility	Cellular processes	Chemotaxis
slr1929	type 4 pilin-like protein	Cellular processes	Chemotaxis
sll0220	L-glutamine:D-fructose-6-P amidotransferase	Central intermediary metabolism	Amino sugars
sll0420	urease beta subunit	Central intermediary metabolism	Other
sll0643	urease accessory protein G	Central intermediary metabolism	Other
sll1639	urease accessory protein D	Central intermediary metabolism	Other
sll1750	urease alpha subunit	Central intermediary metabolism	Other
slr1219	urease accessory protein E	Central intermediary metabolism	Other
slr1256	urease gamma subunit	Central intermediary metabolism	Other
slr1899	urease accessory protein F	Central intermediary metabolism	Other
sll0290	polyphosphate kinase	Central intermediary metabolism	Phosphorus compounds
sll1546	exopolyphosphatase	Central intermediary metabolism	Phosphorus compounds
slr1622	soluble inorganic pyrophosphatase	Central intermediary metabolism	Phosphorus compounds
sll0158	1,4-alpha-glucan branching enzyme	Central intermediary metabolism	Polysaccharides and glycoproteins
sll0726	phosphoglucomutase	Central intermediary metabolism	Polysaccharides and glycoproteins
sll0842	neopullulanase	Central intermediary metabolism	Polysaccharides and glycoproteins
sll0945	glycogen synthase	Central intermediary metabolism	Polysaccharides and glycoproteins
sll1356	glycogen phosphorylase	Central intermediary metabolism	Polysaccharides and glycoproteins
sll1393	glycogen (starch) synthase	Central intermediary metabolism	Polysaccharides and glycoproteins
sll1540	dolichyl-phosphate-mannose synthase	Central intermediary metabolism	Polysaccharides and glycoproteins
sll1566	glucosylglycerolphosphate synthase	Central intermediary metabolism	Polysaccharides and glycoproteins
sll1676	4-alpha-glucanotransferase	Central intermediary metabolism	Polysaccharides and glycoproteins
slr0237	glycogen operon protein GlgX homolog	Central intermediary metabolism	Polysaccharides and glycoproteins
slr0323	putative alpha-mannosidase	Central intermediary metabolism	Polysaccharides and glycoproteins
slr0518	similar to alpha-L-arabinofuranosidase B	Central intermediary metabolism	Polysaccharides and glycoproteins
slr0820	probable glycosyltransferase	Central intermediary metabolism	Polysaccharides and glycoproteins
slr0897	probable endoglucanase	Central intermediary metabolism	Polysaccharides and glycoproteins
slr1176	glucose-1-phosphate adenylyltransferase	Central intermediary metabolism	Polysaccharides and glycoproteins
slr1334	phosphoglucomutase/phosphomannomutase	Central intermediary metabolism	Polysaccharides and glycoproteins
slr1367	glycogen phosphorylase	Central intermediary metabolism	Polysaccharides and glycoproteins
slr1830	poly(3-hydroxyalkanoate) synthase	Central intermediary metabolism	Polysaccharides and glycoproteins
slr1857	isoamylase	Central intermediary metabolism	Polysaccharides and glycoproteins
slr1943	probable glycosyltransferase	Central intermediary metabolism	Polysaccharides and glycoproteins
sll0329	6-phosphogluconate dehydrogenase	Energy metabolism	Pentose phosphate pathway
sll0807	pentose-5-phosphate-3-epimerase	Energy metabolism	Pentose phosphate pathway
sll1070	transketolase	Energy metabolism	Pentose phosphate pathway
sll1479	6-phosphogluconolactonase	Energy metabolism	Pentose phosphate pathway
sll1709	3-ketoacyl-acyl carrier protein reductase	Energy metabolism	Pentose phosphate pathway
slr1734	glucose 6-phosphate dehydrogenase assembly protein	Energy metabolism	Pentose phosphate pathway
slr1793	transaldolase	Energy metabolism	Pentose phosphate pathway
slr1843	glucose 6-phosphate dehydrogenase	Energy metabolism	Pentose phosphate pathway
sll1721	pyruvate dehydrogenase E1 component, beta subunit	Energy metabolism	Pyruvate dehydrogenase
sll1841	pyruvate dehydrogenase dihydrolipoamide acetyltransferase component (E2)	Energy metabolism	Pyruvate dehydrogenase
slr1096	dihydrolipoamide dehydrogenase	Energy metabolism	Pyruvate dehydrogenase
slr1934	pyruvate dehydrogenase E1 component, alpha subunit	Energy metabolism	Pyruvate dehydrogenase
sll0045	sucrose phosphate synthase	Energy metabolism	Sugars
sll0244	UDP-glucose 4-epimerase	Energy metabolism	Sugars
sll1212	GDP-mannose 4,6-dehydratase	Energy metabolism	Sugars
sll1231	mannosyltransferase	Energy metabolism	Sugars
sll1370	mannose-1-phosphate guanylyltransferase	Energy metabolism	Sugars
sll1496	mannose-1-phosphate guanyltransferase	Energy metabolism	Sugars
sll1538	similar to beta-hexosaminidase a precursor	Energy metabolism	Sugars
sll1558	mannose-1-phosphate guanyltransferase	Energy metabolism	Sugars
slr0194	ribose 5-phosphate isomerase	Energy metabolism	Sugars
slr0493	similar to mannose-1-phosphate guanylyltransferase	Energy metabolism	Sugars
slr0942	alcohol dehydrogenase [NADP+]	Energy metabolism	Sugars
slr0953	sucrose-phosphate phosphatase	Energy metabolism	Sugars
slr1067	UDP-glucose 4-epimerase	Energy metabolism	Sugars
slr1078	similar to UDP-glucose 4-epimerase	Energy metabolism	Sugars
slr1166	UDP-glucose:tetrahydrobiopterin glucosyltransferase	Energy metabolism	Sugars
slr1299	UDP-glucose dehydrogenase	Energy metabolism	Sugars
slr1448	fructokinase	Energy metabolism	Sugars
slr1617	similar to UDP-glucose 4-epimerase	Energy metabolism	Sugars
slr2074	similar to mannose-1-phosphate guanylyltransferase	Energy metabolism	Sugars
ssl2153	probable ribose phosphate isomerase B	Energy metabolism	Sugars
sll0401	citrate synthase	Energy metabolism	TCA cycle
sll0823	probable succinate dehydrogenase iron-sulfur protein	Energy metabolism	TCA cycle
sll0891	malate dehydrogenase	Energy metabolism	TCA cycle
sll1023	succinyl-CoA synthetase beta chain	Energy metabolism	TCA cycle
sll1557	succinyl-CoA synthetase alpha chain	Energy metabolism	TCA cycle
sll1625	succinate dehydrogenase iron- sulphur protein subunit	Energy metabolism	TCA cycle
slr0018	fumarase	Energy metabolism	TCA cycle
slr1233	succinate dehydrogenase flavoprotein subunit	Energy metabolism	TCA cycle
slr1289	isocitrate dehydrogenase (NADP+)	Energy metabolism	TCA cycle
sll0542	acetyl-coenzyme A synthetase	Energy metabolism	Pyruvate and acetyl-CoA metabolism
sll0920	phosphoenolpyruvate carboxylase	Energy metabolism	Pyruvate and acetyl-CoA metabolism
sll1019	hydroxyacylglutathione hydrolase	Energy metabolism	Pyruvate and acetyl-CoA metabolism
sll1299	acetate kinase	Energy metabolism	Pyruvate and acetyl-CoA metabolism
slr0091	aldehyde dehydrogenase	Energy metabolism	Pyruvate and acetyl-CoA metabolism
slr0301	phosphoenolpyruvate synthase	Energy metabolism	Pyruvate and acetyl-CoA metabolism
slr0721	malic enzyme	Energy metabolism	Pyruvate and acetyl-CoA metabolism
slr2132	phosphotransacetylase	Energy metabolism	Pyruvate and acetyl-CoA metabolism
sll0404	glycolate oxidase subunit GlcD	Energy metabolism	Glycolate pathway
sll1189	glycolate oxidase subunit GlcE	Energy metabolism	Glycolate pathway
sll1349	phosphoglycolate phosphatase	Energy metabolism	Glycolate pathway
sll1831	glycolate oxidase subunit, (Fe-S)protein	Energy metabolism	Glycolate pathway
sll0107	KHG/KDPG aldolase	Energy metabolism	Amino acids and amines
sll0171	probable aminomethyltransferase	Energy metabolism	Amino acids and amines
sll0228	arginase	Energy metabolism	Amino acids and amines
sll0370	carbamoyl-phosphate synthase, pyrimidine-specific, large chain	Energy metabolism	Amino acids and amines
sll0422	asparaginase	Energy metabolism	Amino acids and amines
sll0573	carbamate kinase	Energy metabolism	Amino acids and amines
sll0938	aspartate transaminase	Energy metabolism	Amino acids and amines
sll1077	agmatinase	Energy metabolism	Amino acids and amines
sll1178	probable carbamoyl transferase	Energy metabolism	Amino acids and amines
sll1234	adenosylhomocysteinase	Energy metabolism	Amino acids and amines
sll1498	carbamoyl-phosphate synthase small chain	Energy metabolism	Amino acids and amines
sll1561	proline oxidase	Energy metabolism	Amino acids and amines
sll1641	glutamate decarboxylase	Energy metabolism	Amino acids and amines
sll1682	alanine dehydrogenase	Energy metabolism	Amino acids and amines
sll1683	lysine decarboxylase	Energy metabolism	Amino acids and amines
slr0090	probable 4-hydroxyphenylpyruvate dioxygenase	Energy metabolism	Amino acids and amines
slr0229	3-hydroxyisobutyrate dehydrogenase	Energy metabolism	Amino acids and amines
slr0293	glycine dehydrogenase	Energy metabolism	Amino acids and amines
slr0370	succinate-semialdehyde dehydrogenase (NADP+)	Energy metabolism	Amino acids and amines
slr0657	aspartate kinase	Energy metabolism	Amino acids and amines
slr0662	arginine decarboxylase	Energy metabolism	Amino acids and amines
slr0879	glycine decarboxylase complex H-protein	Energy metabolism	Amino acids and amines
slr1312	arginine decarboxylase	Energy metabolism	Amino acids and amines
slr1705	aspartoacylase	Energy metabolism	Amino acids and amines
slr1877	2-hydroxyhepta-2,4-diene-1,7-dioate isomerase	Energy metabolism	Amino acids and amines
sll0018	fructose-bisphosphate aldolase, class II	Energy metabolism	Glycolysis
sll0587	pyruvate kinase	Energy metabolism	Glycolysis
sll0593	glucokinase	Energy metabolism	Glycolysis
sll0745	phosphofructokinase	Energy metabolism	Glycolysis
sll1196	phosphofructokinase	Energy metabolism	Glycolysis
sll1275	pyruvate kinase 2	Energy metabolism	Glycolysis
slr0329	glucokinase	Energy metabolism	Glycolysis
slr0394	phosphoglycerate kinase	Energy metabolism	Glycolysis
slr0752	enolase	Energy metabolism	Glycolysis
slr0884	glyceraldehyde 3-phosphate dehydrogenase 1 (NAD+)	Energy metabolism	Glycolysis
slr0943	fructose-bisphosphate aldolase, class I	Energy metabolism	Glycolysis
slr0952	fructose-1,6-bisphosphatase	Energy metabolism	Glycolysis
slr1124	phosphoglycerate mutase	Energy metabolism	Glycolysis
slr1349	glucose-6-phosphate isomerase	Energy metabolism	Glycolysis
slr1945	2,3-bisphosphoglycerate-independent phosphoglycerate mutase	Energy metabolism	Glycolysis
sll0053	biotin carboxylase	Fatty acid, phospholipid and sterol metabolism
sll0262	acyl-lipid desaturase (delta 6)	Fatty acid, phospholipid and sterol metabolism
sll0330	sepiapterine reductase	Fatty acid, phospholipid and sterol metabolism
sll0336	acetyl-CoA carboxylase beta subunit	Fatty acid, phospholipid and sterol metabolism
sll0418	2-methyl-6-phytylbenzoquinone methyltransferase	Fatty acid, phospholipid and sterol metabolism
sll0541	acyl-lipid desaturase (delta 9)	Fatty acid, phospholipid and sterol metabolism
sll0728	acetyl-CoA carboxylase alpha subunit	Fatty acid, phospholipid and sterol metabolism
sll1069	3-oxoacyl-[acyl-carrier-protein] synthase II	Fatty acid, phospholipid and sterol metabolism
sll1085	glycerol-3-phosphate dehydrogenase	Fatty acid, phospholipid and sterol metabolism
sll1441	acyl-lipid desaturase (omega-3)	Fatty acid, phospholipid and sterol metabolism
sll1522	CDP-diacylglycerol--glycerol-3-phosphate 3-phosphatidyltransferase	Fatty acid, phospholipid and sterol metabolism
sll1605	(3R)-hydroxymyristol acyl carrier protein dehydrase	Fatty acid, phospholipid and sterol metabolism
sll1655	similar to biotin [acetyl-CoA-carboxylase] ligase	Fatty acid, phospholipid and sterol metabolism
slr0054	diacylglycerol kinase	Fatty acid, phospholipid and sterol metabolism
slr0089	gamma-tocopherol methyltransferase	Fatty acid, phospholipid and sterol metabolism
slr0224	similar to sterol C5-desaturase	Fatty acid, phospholipid and sterol metabolism
slr0384	sulfoquinovosyldiacylglycerol biosynthesis protein SqdX	Fatty acid, phospholipid and sterol metabolism
slr0435	biotin carboxyl carrier protein of acetyl-CoA carboxylase	Fatty acid, phospholipid and sterol metabolism
slr0574	cytochrome P450	Fatty acid, phospholipid and sterol metabolism
slr0776	UDP-3-o-[3-hydroxymyristoyl] glucosamine n-acyltransferase	Fatty acid, phospholipid and sterol metabolism
slr0886	3-oxoacyl-[acyl-carrier protein] reductase	Fatty acid, phospholipid and sterol metabolism
slr1020	sulfolipid biosynthesis protein SqdB	Fatty acid, phospholipid and sterol metabolism
slr1051	enoyl-[acyl-carrier-protein] reductase	Fatty acid, phospholipid and sterol metabolism
slr1167	glycerol dehydrogenase	Fatty acid, phospholipid and sterol metabolism
slr1332	beta ketoacyl-acyl carrier protein synthase	Fatty acid, phospholipid and sterol metabolism
slr1350	acyl-lipid desaturase (delta 12)	Fatty acid, phospholipid and sterol metabolism
slr1369	phosphatidate cytidylyltransferase	Fatty acid, phospholipid and sterol metabolism
slr1510	fatty acid/phospholipid synthesis protein PlsX	Fatty acid, phospholipid and sterol metabolism
slr1511	3-oxoacyl-[acyl-carrier-protein] synthase III	Fatty acid, phospholipid and sterol metabolism
slr1609	long-chain-fatty-acid CoA ligase	Fatty acid, phospholipid and sterol metabolism
slr1672	glycerol kinase	Fatty acid, phospholipid and sterol metabolism
slr1755	NAD+ dependent glycerol-3-phosphate dehydrogenase	Fatty acid, phospholipid and sterol metabolism
slr1993	PHA-specific beta-ketothiolase	Fatty acid, phospholipid and sterol metabolism
slr1994	PHA-specific acetoacetyl-CoA reductase	Fatty acid, phospholipid and sterol metabolism
slr2023	malonyl coenzyme A-acyl carrier protein transacylase	Fatty acid, phospholipid and sterol metabolism
slr2033	membrane-associated rubredoxin, essential for photosystem I assembly	Fatty acid, phospholipid and sterol metabolism
slr2089	squalene-hopene-cyclase	Fatty acid, phospholipid and sterol metabolism
slr2124	3-oxoacyl-[acyl-carrier protein] reductase	Fatty acid, phospholipid and sterol metabolism
ssl2084	acyl carrier protein	Fatty acid, phospholipid and sterol metabolism
sll1321	hypothetical protein	Photosynthesis and respiration	ATP synthase
sll1322	ATP synthase A chain of CF(0)	Photosynthesis and respiration	ATP synthase
sll1323	ATP synthase subunit b' of CF(0)	Photosynthesis and respiration	ATP synthase
sll1324	ATP synthase B chain (subunit I) of CF(0)	Photosynthesis and respiration	ATP synthase
sll1325	ATP synthase delta chain of CF(1)	Photosynthesis and respiration	ATP synthase
sll1326	ATP synthase alpha chain	Photosynthesis and respiration	ATP synthase
sll1327	ATP synthase gamma chain	Photosynthesis and respiration	ATP synthase
slr1329	ATP synthase beta subunit	Photosynthesis and respiration	ATP synthase
slr1330	ATP synthase epsilon chain of CF(1)	Photosynthesis and respiration	ATP synthase
ssl2615	ATP synthase C chain of CF(0)	Photosynthesis and respiration	ATP synthase
sll0813	cytochrome c oxidase subunit II	Photosynthesis and respiration	Respiratory terminal oxidases
sll1899	cytochrome c oxidase folding protein	Photosynthesis and respiration	Respiratory terminal oxidases
slr1136	cytochrome c oxidase subunit II	Photosynthesis and respiration	Respiratory terminal oxidases
slr1137	cytochrome c oxidase subunit I	Photosynthesis and respiration	Respiratory terminal oxidases
slr1138	cytochrome c oxidase subunit III	Photosynthesis and respiration	Respiratory terminal oxidases
slr1379	quinol oxidase subunit I	Photosynthesis and respiration	Respiratory terminal oxidases
slr1380	quinol oxidase subunit II	Photosynthesis and respiration	Respiratory terminal oxidases
slr2082	cytochrome c oxidase subunit I	Photosynthesis and respiration	Respiratory terminal oxidases
slr2083	cytochrome c oxidase subunit III	Photosynthesis and respiration	Respiratory terminal oxidases
sll0934	carboxysome formation protein CcmA	Photosynthesis and respiration	CO2 fixation
sll1028	carbon dioxide concentrating mechanism protein CcmK	Photosynthesis and respiration	CO2 fixation
sll1029	carbon dioxide concentrating mechanism protein CcmK	Photosynthesis and respiration	CO2 fixation
sll1030	carbon dioxide concentrating mechanism protein CcmL, putative carboxysome assembly protein	Photosynthesis and respiration	CO2 fixation
sll1031	carbon dioxide concentrating mechanism protein CcmM, putative carboxysome structural protein	Photosynthesis and respiration	CO2 fixation
sll1342	NAD(P)-dependent glyceraldehyde-3-phosphate dehydrogenase	Photosynthesis and respiration	CO2 fixation
sll1525	phosphoribulokinase	Photosynthesis and respiration	CO2 fixation
slr0009	ribulose bisphosphate carboxylase large subunit	Photosynthesis and respiration	CO2 fixation
slr0012	ribulose bisphosphate carboxylase small subunit	Photosynthesis and respiration	CO2 fixation
slr0051	periplasmic beta-type carbonic anhydrase	Photosynthesis and respiration	CO2 fixation
slr0436	carbon dioxide concentrating mechanism protein CcmO	Photosynthesis and respiration	CO2 fixation
slr0783	triosephosphate isomerase	Photosynthesis and respiration	CO2 fixation
slr1347	beta-type carbonic anhydrase localized in the carboxysome	Photosynthesis and respiration	CO2 fixation
slr1838	carbon dioxide concentrating mechanism protein CcmK homolog 3, putative carboxysome assembly protein	Photosynthesis and respiration	CO2 fixation
slr1839	carbon dioxide concentrating mechanism protein CcmK homolog 4, putative carboxysome assembly protein	Photosynthesis and respiration	CO2 fixation
sll1182	cytochrome b6-f complex alternative iron-sulfur subunit (Rieske iron sulfur protein)	Photosynthesis and respiration	Cytochrome b6/f complex
sll1316	cytochrome b6-f complex iron-sulfur subunit (Rieske iron sulfur protein)	Photosynthesis and respiration	Cytochrome b6/f complex
sll1317	apocytochrome f, component of cytochrome b6/f complex	Photosynthesis and respiration	Cytochrome b6/f complex
slr0342	cytochrome b6	Photosynthesis and respiration	Cytochrome b6/f complex
slr0343	cytochrome b6-f complex subunit 4	Photosynthesis and respiration	Cytochrome b6/f complex
slr1185	cytochrome b6-f complex alternative iron-sulfur subunit (Rieske iron sulfur protein)	Photosynthesis and respiration	Cytochrome b6/f complex
sml0004	cytochrome b6-f complex subunit VIII	Photosynthesis and respiration	Cytochrome b6/f complex
smr0003	cytochrome b6-f complex subunit PetM	Photosynthesis and respiration	Cytochrome b6/f complex
smr0010	cytochrome b6-f complex subunit 5	Photosynthesis and respiration	Cytochrome b6/f complex
sll0026	NADH dehydrogenase subunit 5 (involved in constitutive, low affinity CO2 uptake)	Photosynthesis and respiration	NADH dehydrogenase
sll0027	NADH dehydrogenase subunit 4 (involved in constitutive, low affinity CO2 uptake)	Photosynthesis and respiration	NADH dehydrogenase
sll0223	NADH dehydrogenase subunit 2	Photosynthesis and respiration	NADH dehydrogenase
sll0519	NADH dehydrogenase subunit 1	Photosynthesis and respiration	NADH dehydrogenase
sll0520	NADH dehydrogenase subunit NdhI	Photosynthesis and respiration	NADH dehydrogenase
sll0521	NADH dehydrogenase subunit 6	Photosynthesis and respiration	NADH dehydrogenase
sll0522	NADH dehydrogenase subunit 4L	Photosynthesis and respiration	NADH dehydrogenase
sll1484	type 2 NADH dehydrogenase	Photosynthesis and respiration	NADH dehydrogenase
sll1732	NADH dehydrogenase subunit 5 (involved in low CO2-inducible, high affinity CO2 uptake)	Photosynthesis and respiration	NADH dehydrogenase
sll1733	NADH dehydrogenase subunit 4 (involved in low CO2-inducible, high affinity CO2 uptake)	Photosynthesis and respiration	NADH dehydrogenase
sll8031	NADH dehydrogenase subunit NdhK	Photosynthesis and respiration	NADH dehydrogenase
slr0261	NADH dehydrogenase subunit 7	Photosynthesis and respiration	NADH dehydrogenase
slr0331	NADH dehydrogenase subunit 4 (involved in photosystem-1 cyclic electron flow)	Photosynthesis and respiration	NADH dehydrogenase
slr0844	NADH dehydrogenase subunit 5	Photosynthesis and respiration	NADH dehydrogenase
slr0851	type 2 NADH dehydrogenase	Photosynthesis and respiration	NADH dehydrogenase
slr1279	NADH dehydrogenase subunit 3	Photosynthesis and respiration	NADH dehydrogenase
slr1280	NADH dehydrogenase subunit NdhK	Photosynthesis and respiration	NADH dehydrogenase
slr1281	NADH dehydrogenase subunit I	Photosynthesis and respiration	NADH dehydrogenase
slr1291	NADH dehydrogenase subunit 4	Photosynthesis and respiration	NADH dehydrogenase
slr1743	type 2 NADH dehydrogenase NdbB	Photosynthesis and respiration	NADH dehydrogenase
slr2007	NADH dehydrogenase subunit 4	Photosynthesis and respiration	NADH dehydrogenase
slr2009	NADH dehydrogenase subunit 4	Photosynthesis and respiration	NADH dehydrogenase
ssr1386	NADH dehydrogenase subunit NdhL	Photosynthesis and respiration	NADH dehydrogenase
sll0226	photosystem I assembly related protein	Photosynthesis and respiration	Photosystem I
sll0629	alternative photosystem I reaction center subunit X	Photosynthesis and respiration	Photosystem I
sll0634	photosystem I biogenesis protein BtpA	Photosynthesis and respiration	Photosystem I
sll0819	photosystem I reaction center subunit III precursor (PSI-F), plastocyanin (cyt c553) docking protein	Photosynthesis and respiration	Photosystem I
slr0171	photosystem I assembly related protein Ycf37	Photosynthesis and respiration	Photosystem I
slr0737	photosystem I subunit II	Photosynthesis and respiration	Photosystem I
slr0823	photosystem I assembly related protein	Photosynthesis and respiration	Photosystem I
slr1655	photosystem I subunit XI	Photosynthesis and respiration	Photosystem I
slr1834	P700 apoprotein subunit Ia	Photosynthesis and respiration	Photosystem I
slr1835	P700 apoprotein subunit Ib	Photosynthesis and respiration	Photosystem I
sml0008	photosystem I subunit IX	Photosynthesis and respiration	Photosystem I
smr0004	photosystem I subunit VIII	Photosynthesis and respiration	Photosystem I
smr0005	photosystem I subunit XII	Photosynthesis and respiration	Photosystem I
ssl0563	photosystem I subunit VII	Photosynthesis and respiration	Photosystem I
ssr0390	photosystem I reaction center subunit X	Photosynthesis and respiration	Photosystem I
ssr2831	photosystem I subunit IV	Photosynthesis and respiration	Photosystem I
sll0247	iron-stress chlorophyll-binding protein, homologous to psbC (CP43)	Photosynthesis and respiration	Photosystem II
sll0258	cytochrome c550	Photosynthesis and respiration	Photosystem II
sll0427	photosystem II manganese-stabilizing polypeptide	Photosynthesis and respiration	Photosystem II
sll0849	photosystem II reaction center D2 protein	Photosynthesis and respiration	Photosystem II
sll0851	photosystem II CP43 protein	Photosynthesis and respiration	Photosystem II
sll1194	photosystem II 12 kDa extrinsic protein	Photosynthesis and respiration	Photosystem II
sll1398	photosystem II reaction center 13 kDa protein	Photosynthesis and respiration	Photosystem II
sll1418	photosystem II oxygen-evolving complex 23K protein PsbP homolog	Photosynthesis and respiration	Photosystem II
sll1867	photosystem II D1 protein	Photosynthesis and respiration	Photosystem II
slr0906	photosystem II core light harvesting protein	Photosynthesis and respiration	Photosystem II
slr0927	photosystem II reaction center D2 protein	Photosynthesis and respiration	Photosystem II
slr1181	photosystem II D1 protein	Photosynthesis and respiration	Photosystem II
slr1311	photosystem II D1 protein	Photosynthesis and respiration	Photosystem II
slr1645	photosystem II 11 kD protein	Photosynthesis and respiration	Photosystem II
slr1739	photosystem II 13 kDa protein homolog	Photosynthesis and respiration	Photosystem II
slr2034	putative homolog of plant HCF136, which is essential for stability or assembly of photosystem II	Photosynthesis and respiration	Photosystem II
sml0001	photosystem II reaction center PsbI protein	Photosynthesis and respiration	Photosystem II
sml0002	photosystem II PsbX protein	Photosynthesis and respiration	Photosystem II
sml0003	photosystem II reaction center M protein	Photosynthesis and respiration	Photosystem II
sml0005	photosystem II PsbK protein	Photosynthesis and respiration	Photosystem II
sml0007	photosystem II protein Y	Photosynthesis and respiration	Photosystem II
smr0001	photosystem II PsbT protein	Photosynthesis and respiration	Photosystem II
smr0006	cytochrome b559 b subunit	Photosynthesis and respiration	Photosystem II
smr0007	photosystem II PsbL protein	Photosynthesis and respiration	Photosystem II
smr0008	photosystem II PsbJ protein	Photosynthesis and respiration	Photosystem II
smr0009	photosystem II PsbN protein	Photosynthesis and respiration	Photosystem II
ssl2598	photosystem II PsbH protein	Photosynthesis and respiration	Photosystem II
ssr3451	cytochrome b559 alpha subunit	Photosynthesis and respiration	Photosystem II
sll0928	allophycocyanin-B	Photosynthesis and respiration	Phycobilisome
sll1051	phycocyanin alpha-subunit phycocyanobilin lyase	Photosynthesis and respiration	Phycobilisome
sll1471	phycobilisome rod-core linker polypeptide	Photosynthesis and respiration	Phycobilisome
sll1577	phycocyanin beta subunit	Photosynthesis and respiration	Phycobilisome
sll1578	phycocyanin alpha subunit	Photosynthesis and respiration	Phycobilisome
sll1579	phycobilisome rod linker polypeptide	Photosynthesis and respiration	Phycobilisome
sll1580	phycobilisome rod linker polypeptide	Photosynthesis and respiration	Phycobilisome
sll1663	phycocyanin alpha phycocyanobilin lyase related protein	Photosynthesis and respiration	Phycobilisome
slr0335	phycobilisome core-membrane linker polypeptide	Photosynthesis and respiration	Phycobilisome
slr1459	phycobilisome core component	Photosynthesis and respiration	Phycobilisome
slr1878	phycocyanin alpha-subunit phycocyanobilin lyase	Photosynthesis and respiration	Phycobilisome
slr1986	allophycocyanin beta subunit	Photosynthesis and respiration	Phycobilisome
slr2051	phycobilisome rod-core linker polypeptide	Photosynthesis and respiration	Phycobilisome
slr2067	allophycocyanin alpha subunit	Photosynthesis and respiration	Phycobilisome
ssl0452	phycobilisome degradation protein NblA	Photosynthesis and respiration	Phycobilisome
ssl0453	phycobilisome degradation protein NblA	Photosynthesis and respiration	Phycobilisome
ssl3093	phycobilisome small rod linker polypeptide	Photosynthesis and respiration	Phycobilisome
ssr3383	phycobilisome small core linker polypeptide	Photosynthesis and respiration	Phycobilisome
sll0199	plastocyanin	Photosynthesis and respiration	Soluble electron carriers
sll0248	flavodoxin	Photosynthesis and respiration	Soluble electron carriers
sll0741	pyruvate flavodoxin oxidoreductase	Photosynthesis and respiration	Soluble electron carriers
sll1245	cytochrome cM	Photosynthesis and respiration	Soluble electron carriers
sll1382	ferredoxin, petF-like protein	Photosynthesis and respiration	Soluble electron carriers
sll1584	ferredoxin like protein	Photosynthesis and respiration	Soluble electron carriers
sll1796	cytochrome c553	Photosynthesis and respiration	Soluble electron carriers
slr0150	ferredoxin, petF-like protein	Photosynthesis and respiration	Soluble electron carriers
slr1643	ferredoxin-NADP oxidoreductase	Photosynthesis and respiration	Soluble electron carriers
slr1828	ferredoxin, petF-like protein	Photosynthesis and respiration	Soluble electron carriers
slr2059	iron-sulfur cluster binding protein homolog	Photosynthesis and respiration	Soluble electron carriers
ssl0020	ferredoxin I, essential for growth	Photosynthesis and respiration	Soluble electron carriers
ssl2559	ferredoxin	Photosynthesis and respiration	Soluble electron carriers
ssl3044	probable ferredoxin	Photosynthesis and respiration	Soluble electron carriers
ssr3184	4Fe-4S type iron-sulfur protein	Photosynthesis and respiration	Soluble electron carriers
sll0368	uracil phosphoribosyltransferase	Purines, pyrimidines, nucleosides, and nucleotides	Interconversions and salvage of nucleosides and nucleotides
sll1035	uracil phosphoribosyltransferase	Purines, pyrimidines, nucleosides, and nucleotides	Interconversions and salvage of nucleosides and nucleotides
sll1430	adenine phosphoribosyltransferase	Purines, pyrimidines, nucleosides, and nucleotides	Interconversions and salvage of nucleosides and nucleotides
sll1776	deoxyribose-phosphate aldolase	Purines, pyrimidines, nucleosides, and nucleotides	Interconversions and salvage of nucleosides and nucleotides
sll1852	nucleoside diphosphate kinase	Purines, pyrimidines, nucleosides, and nucleotides	Interconversions and salvage of nucleosides and nucleotides
sll5107	cytidine deaminase	Purines, pyrimidines, nucleosides, and nucleotides	Interconversions and salvage of nucleosides and nucleotides
slr6034	cytidine deaminase	Purines, pyrimidines, nucleosides, and nucleotides	Interconversions and salvage of nucleosides and nucleotides
sll0070	phosphoribosylglycinamide formyltransferase	Purines, pyrimidines, nucleosides, and nucleotides	Purine ribonucleotide biosynthesis
sll0398	deoxyguanosinetriphosphate triphosphohydrolase	Purines, pyrimidines, nucleosides, and nucleotides	Purine ribonucleotide biosynthesis
sll0421	adenylosuccinate lyase	Purines, pyrimidines, nucleosides, and nucleotides	Purine ribonucleotide biosynthesis
sll0469	ribose-phosphate pyrophosphokinase	Purines, pyrimidines, nucleosides, and nucleotides	Purine ribonucleotide biosynthesis
sll0509	similar to 5',5'''-P-1,P-4-tetraphosphate phosphorylase II	Purines, pyrimidines, nucleosides, and nucleotides	Purine ribonucleotide biosynthesis
sll0578	phosphoribosylaminoimidazole carboxylase ATPase subunit	Purines, pyrimidines, nucleosides, and nucleotides	Purine ribonucleotide biosynthesis
sll0757	amidophosphoribosyltransferase	Purines, pyrimidines, nucleosides, and nucleotides	Purine ribonucleotide biosynthesis
sll0901	phosphoribosylaminoimidazole carboxylase	Purines, pyrimidines, nucleosides, and nucleotides	Purine ribonucleotide biosynthesis
sll1056	phosphoribosylformyl glycinamidine synthetase II	Purines, pyrimidines, nucleosides, and nucleotides	Purine ribonucleotide biosynthesis
sll1059	adenylate kinase	Purines, pyrimidines, nucleosides, and nucleotides	Purine ribonucleotide biosynthesis
sll1815	adenylate kinase	Purines, pyrimidines, nucleosides, and nucleotides	Purine ribonucleotide biosynthesis
sll1823	adenylosuccinate synthetase	Purines, pyrimidines, nucleosides, and nucleotides	Purine ribonucleotide biosynthesis
slr0213	GMP synthetase	Purines, pyrimidines, nucleosides, and nucleotides	Purine ribonucleotide biosynthesis
slr0477	phosphoribosylglycinamide formyltransferase	Purines, pyrimidines, nucleosides, and nucleotides	Purine ribonucleotide biosynthesis
slr0520	phosphoribosyl formylglycinamidine synthase	Purines, pyrimidines, nucleosides, and nucleotides	Purine ribonucleotide biosynthesis
slr0591	ribonucleoside-diphosphate reductase beta chain	Purines, pyrimidines, nucleosides, and nucleotides	Purine ribonucleotide biosynthesis
slr0597	phosphoribosyl aminoimidazole carboxy formyl formyltransferase/inosinemonophosphate cyclohydrolase (PUR-H(J))	Purines, pyrimidines, nucleosides, and nucleotides	Purine ribonucleotide biosynthesis
slr0838	phosphoribosyl formylglycinamidine cyclo-ligase	Purines, pyrimidines, nucleosides, and nucleotides	Purine ribonucleotide biosynthesis
slr0861	glycinamide ribonucleotide transformylase	Purines, pyrimidines, nucleosides, and nucleotides	Purine ribonucleotide biosynthesis
slr1123	guanylate kinase	Purines, pyrimidines, nucleosides, and nucleotides	Purine ribonucleotide biosynthesis
slr1159	glycinamide ribonucleotide synthetase	Purines, pyrimidines, nucleosides, and nucleotides	Purine ribonucleotide biosynthesis
slr1164	ribonucleotide reductase subunit alpha	Purines, pyrimidines, nucleosides, and nucleotides	Purine ribonucleotide biosynthesis
slr1226	phosphoribosyl aminoidazole succinocarboxamide synthetase	Purines, pyrimidines, nucleosides, and nucleotides	Purine ribonucleotide biosynthesis
slr1722	inosine-5'-monophosphate dehydrogenase	Purines, pyrimidines, nucleosides, and nucleotides	Purine ribonucleotide biosynthesis
sll0144	uridine monophosphate kinase	Purines, pyrimidines, nucleosides, and nucleotides	Pyrimidine ribonucleotide biosynthesis
sll0838	orotidine 5' monophosphate decarboxylase	Purines, pyrimidines, nucleosides, and nucleotides	Pyrimidine ribonucleotide biosynthesis
sll1018	dihydroorotase	Purines, pyrimidines, nucleosides, and nucleotides	Pyrimidine ribonucleotide biosynthesis
sll1258	dCTP deaminase	Purines, pyrimidines, nucleosides, and nucleotides	Pyrimidine ribonucleotide biosynthesis
sll1443	CTP synthetase	Purines, pyrimidines, nucleosides, and nucleotides	Pyrimidine ribonucleotide biosynthesis
sll1631	putative cytidine and deoxycytidylate deaminase	Purines, pyrimidines, nucleosides, and nucleotides	Pyrimidine ribonucleotide biosynthesis
sll1635	Thy1 protein homolog	Purines, pyrimidines, nucleosides, and nucleotides	Pyrimidine ribonucleotide biosynthesis
slr0185	orotate phosphoribosyltransferase	Purines, pyrimidines, nucleosides, and nucleotides	Pyrimidine ribonucleotide biosynthesis
slr0406	dihydroorotase	Purines, pyrimidines, nucleosides, and nucleotides	Pyrimidine ribonucleotide biosynthesis
slr1237	cytosine deaminase	Purines, pyrimidines, nucleosides, and nucleotides	Pyrimidine ribonucleotide biosynthesis
slr1418	dihydroorotate dehydrogenase	Purines, pyrimidines, nucleosides, and nucleotides	Pyrimidine ribonucleotide biosynthesis
slr1476	aspartate carbamoyltransferase	Purines, pyrimidines, nucleosides, and nucleotides	Pyrimidine ribonucleotide biosynthesis
sll0030	cmp operon transcriptional regulator, LysR family protein	Regulatory functions
sll0038	positive phototaxis protein, two-component response regulator PatA subfamily	Regulatory functions
sll0039	positive phototaxis protein, two-component response regulator CheY subfamily	Regulatory functions
sll0043	positive phototaxis protein, homologous to chemotaxis protein CheA, two-component hybrid histidine kinase	Regulatory functions
sll0094	two-component sensor histidine kinase	Regulatory functions
sll0337	phosphate sensor, two-component sensor histidine kinase	Regulatory functions
sll0396	two-component response regulator OmpR subfamily	Regulatory functions
sll0474	two-component hybrid sensor and regulator	Regulatory functions
sll0485	two-component response regulator NarL subfamily	Regulatory functions
sll0567	ferric uptake regulation protein	Regulatory functions
sll0594	transcriptional regulator	Regulatory functions
sll0646	guanylyl cyclase	Regulatory functions
sll0649	two-component response regulator OmpR subfamily	Regulatory functions
sll0690	probable transcription regulator	Regulatory functions
sll0750	two-component sensor histidine kinase, KaiC-interacting protein, involved in circadian rhythm	Regulatory functions
sll0776	serine/threonine kinase	Regulatory functions
sll0782	transcriptional regulator	Regulatory functions
sll0789	two-component response regulator OmpR subfamily	Regulatory functions
sll0790	two-component sensor histidine kinase	Regulatory functions
sll0792	Zinc-responsive repressor ZiaR	Regulatory functions
sll0797	redox-responsive and/or Ni(II)-responsive regulator, two-component response regulator OmpR subfamily	Regulatory functions
sll0798	Ni(II)-sensor and/or redox sensor, two-component sensor histidine kinase	Regulatory functions
sll0921	two-component response regulator NarL subfamily	Regulatory functions
sll0998	LysR family transcriptional regulator	Regulatory functions
sll1003	two-component sensor histidine kinase	Regulatory functions
sll1005	MazG protein homolog	Regulatory functions
sll1124	two-component sensor histidine kinase, phytochrome-like protein	Regulatory functions
sll1161	probable adenylate cyclase	Regulatory functions
sll1205	transcriptional regulator	Regulatory functions
sll1228	two-component hybrid sensor and regulator	Regulatory functions
sll1229	two-component hybrid sensor and regulator	Regulatory functions
sll1286	transcriptional regulator	Regulatory functions
sll1291	two-component response regulator PatA subfamily	Regulatory functions
sll1292	two-component response regulator CheY subfamily	Regulatory functions
sll1296	two-component hybrid sensor and regulator	Regulatory functions
sll1329	inositol monophosphate family protein	Regulatory functions
sll1330	two-component system response regulator OmpR subfamily	Regulatory functions
sll1334	two-component sensor histidine kinase	Regulatory functions
sll1353	two-component sensor histidine kinase	Regulatory functions
sll1371	cAMP receptor protein, essential for motility	Regulatory functions
sll1383	probable myo-inositol-1(or 4)-monophosphatase	Regulatory functions
sll1387	serine/threonine protein phosphatase PppA	Regulatory functions
sll1392	transcriptional regulator	Regulatory functions
sll1408	transcriptional regulator	Regulatory functions
sll1423	global nitrogen regulator	Regulatory functions
sll1475	a part of phytochrome-like sensor histidine kinase gene (disrupted by insertion of IS)	Regulatory functions
sll1544	two-component response regulator NarL subfamily	Regulatory functions
sll1555	two-component hybrid sensor and regulator	Regulatory functions
sll1574	a part of spkA: serine/threonine protein kinase, regulates cellular motility ( disrupted by frameshift mutation)	Regulatory functions
sll1575	a part of spkA: serine/threonine protein kinase, regulates cellular motility ( disrupted by frameshift mutation)	Regulatory functions
sll1590	two-component sensor histidine kinase	Regulatory functions
sll1592	two-component response regulator NarL subfamily	Regulatory functions
sll1594	ndhF3 operon transcriptional regulator, LysR family protein	Regulatory functions
sll1624	two-component response regulator	Regulatory functions
sll1626	LexA repressor	Regulatory functions
sll1670	heat-inducible transcription repressor HrcA homolog	Regulatory functions
sll1672	two-component hybrid sensor and regulator	Regulatory functions
sll1673	two-component response regulator	Regulatory functions
sll1708	two-component response regulator NarL subfamily	Regulatory functions
sll1742	transcription antitermination protein NusG	Regulatory functions
sll1771	protein serin-threonin phosphatase	Regulatory functions
sll1871	two-component system sensory histidine kinase	Regulatory functions
sll1872	transcriptional regulator	Regulatory functions
sll1879	two-component response regulator	Regulatory functions
sll1888	two-component sensor histidine kinase	Regulatory functions
sll1905	two-component hybrid sensor and regulator	Regulatory functions
sll1924	cAMP receptor protein sycrp1 homolog	Regulatory functions
sll1937	ferric uptake regulation protein	Regulatory functions
sll1957	transcriptional regulator	Regulatory functions
sll2014	sugar fermentation stimulation protein	Regulatory functions
sll5035	transcriptional regulatory protein ArsR family	Regulatory functions
sll5059	two-component response regulator	Regulatory functions
sll5060	two-component hybrid sensor &amp; regulator	Regulatory functions
sll5086	transcriptional regulatory protein GntR family	Regulatory functions
slr0073	two-component sensor histidine kinase	Regulatory functions
slr0081	two-component response regulator OmpR subfamily	Regulatory functions
slr0115	response regulator for energy transfer from phycobilisomes to photosystems	Regulatory functions
slr0152	serine/threonine protein kinase	Regulatory functions
slr0210	two-component sensor histidine kinase	Regulatory functions
slr0222	two-component hybrid sensor and regulator	Regulatory functions
slr0240	transcriptional regulator	Regulatory functions
slr0311	two-component sensor histidine kinase	Regulatory functions
slr0312	two-component response regulator NarL subfamily	Regulatory functions
slr0321	GTP-binding protein ERA homolog	Regulatory functions
slr0322	two-component hybrid sensor and regulator	Regulatory functions
slr0418	putative transcripton factor DevT homolog	Regulatory functions
slr0449	probable transcriptional regulator	Regulatory functions
slr0473	cyanobacterial phytochrome 1, two-component sensor histidine kinase	Regulatory functions
slr0474	two-component response regulator CheY subfamily, regulator for phytochrome 1 (Cph1)	Regulatory functions
slr0484	two-component sensor histidine kinase	Regulatory functions
slr0527	transcription regulator ExsB homolog	Regulatory functions
slr0533	two-component sensor histidine kinase	Regulatory functions
slr0599	serine/threonine kinase	Regulatory functions
slr0640	two-component sensor histidine kinase	Regulatory functions
slr0687	probable two-component response regulator	Regulatory functions
slr0701	transcriptional regulator	Regulatory functions
slr0724	HtaR suppressor protein homolog	Regulatory functions
slr0741	transcriptional regulator	Regulatory functions
slr0835	MoxR protein homolog	Regulatory functions
slr0895	transcriptional regulator	Regulatory functions
slr0947	response regulator for energy transfer from phycobilisomes to photosystems	Regulatory functions
slr1037	two-component response regulator CheY subfamily	Regulatory functions
slr1041	two-component response regulator PatA subfamily	Regulatory functions
slr1042	two-component response regulator CheY subfamily	Regulatory functions
slr1090	GTP-binding protein	Regulatory functions
slr1147	two-component sensor histidine kinase	Regulatory functions
slr1212	similar to two-component sensor histidine kinase	Regulatory functions
slr1213	two-component response regulator AraC subfamily	Regulatory functions
slr1214	two-component response regulator PatA subfamily	Regulatory functions
slr1225	serine/threonine kinase	Regulatory functions
slr1234	protein kinase C inhibitor	Regulatory functions
slr1245	transcriptional regulator	Regulatory functions
slr1285	two-component sensor histidine kinase	Regulatory functions
slr1305	two-component response regulator	Regulatory functions
slr1324	two-component hybrid sensor and regulator	Regulatory functions
slr1325	GTP pyrophosphokinase	Regulatory functions
slr1393	phytochrome-like protein, two-component sensor histidine kinase	Regulatory functions
slr1400	two-component hybrid sensor and regulator	Regulatory functions
slr1414	two-component sensor histidine kinase	Regulatory functions
slr1416	similar to MorR protein	Regulatory functions
slr1443	serine/threonine kinase	Regulatory functions
slr1489	transcriptional regulator	Regulatory functions
slr1584	two-component transcription regulator OmpR subfamily	Regulatory functions
slr1588	two-component transcription regulator	Regulatory functions
slr1594	two-component response regulator PatA subfamily	Regulatory functions
slr1666	pleiotropic regulatory protein homolog	Regulatory functions
slr1693	two-component response regulator PatA subfamily	Regulatory functions
slr1694	expression activator appA homolog	Regulatory functions
slr1697	serine/threonine kinase	Regulatory functions
slr1738	transcription regulator Fur family	Regulatory functions
slr1759	two-component hybrid sensor and regulator	Regulatory functions
slr1760	two-component response regulator	Regulatory functions
slr1783	two-component response regulator NarL subfamily	Regulatory functions
slr1805	two-component sensor histidine kinase	Regulatory functions
slr1837	two-component system response regulator OmpR subfamily	Regulatory functions
slr1860	carbon metabolisms regulatory protein IcfG	Regulatory functions
slr1871	transcriptional regulator	Regulatory functions
slr1909	two-component response regulator NarL subfamily	Regulatory functions
slr1969	two-component sensor histidine kinase	Regulatory functions
slr1975	N-acylglucosamine 2-epimerase	Regulatory functions
slr1982	two-component response regulator CheY subfamily	Regulatory functions
slr1983	two-component hybrid sensor and regulator	Regulatory functions
slr1991	adenylate cyclase	Regulatory functions
slr2024	two-component response regulator CheY subfamily	Regulatory functions
slr2041	probable two-component response regulator	Regulatory functions
slr2098	two-component hybrid sensor and regulator	Regulatory functions
slr2099	two-component hybrid sensor and regulator	Regulatory functions
slr2100	two-component response regulator	Regulatory functions
slr2104	two-component hybrid sensor and regulator	Regulatory functions
slr6001	two-component hybrid sensor and regulator	Regulatory functions
slr6040	two-component response regulator	Regulatory functions
slr6041	two-component sensor histidine kinase	Regulatory functions
slr6056	probable transcriptional regulator	Regulatory functions
slr6110	putative signalling protein	Regulatory functions
slr8026	transcriptional regulatory protein MarR family	Regulatory functions
ssl0564	transcriptional regulator	Regulatory functions
sll0021	probable exonuclease	DNA replication, restriction, modification, recombination, and repair
sll0270	primosomal protein N'	DNA replication, restriction, modification, recombination, and repair
sll0377	transcription-repair coupling factor	DNA replication, restriction, modification, recombination, and repair
sll0459	excinuclease ABC subunit B	DNA replication, restriction, modification, recombination, and repair
sll0569	RecA gene product	DNA replication, restriction, modification, recombination, and repair
sll0613	Holliday junction DNA helicase RuvB	DNA replication, restriction, modification, recombination, and repair
sll0709	putative endonuclease	DNA replication, restriction, modification, recombination, and repair
sll0729	probable DNA methyltransferase	DNA replication, restriction, modification, recombination, and repair
sll0766	DNA repair protein RadC	DNA replication, restriction, modification, recombination, and repair
sll0848	chromosomal replication initiator protein DnaA	DNA replication, restriction, modification, recombination, and repair
sll0865	excinuclease ABC subunit C	DNA replication, restriction, modification, recombination, and repair
sll0876	Holliday junction DNA helicase RuvA	DNA replication, restriction, modification, recombination, and repair
sll0887	putative modulator of DNA gyrase; PmbA homolog	DNA replication, restriction, modification, recombination, and repair
sll0896	Holliday juction resolvase RuvC	DNA replication, restriction, modification, recombination, and repair
sll1045	mutator MutT protein	DNA replication, restriction, modification, recombination, and repair
sll1143	ATP-dependent helicase PcrA	DNA replication, restriction, modification, recombination, and repair
sll1165	DNA mismatch repair protein	DNA replication, restriction, modification, recombination, and repair
sll1209	DNA ligase	DNA replication, restriction, modification, recombination, and repair
sll1277	RecF protein	DNA replication, restriction, modification, recombination, and repair
sll1354	single-strand-DNA-specific exonuclease RecJ	DNA replication, restriction, modification, recombination, and repair
sll1360	DNA polymerase III subunit gamma/tau [Contains: Ssp dnaX intein]	DNA replication, restriction, modification, recombination, and repair
sll1366	putative SNF2 helicase	DNA replication, restriction, modification, recombination, and repair
sll1520	DNA repair protein RecN	DNA replication, restriction, modification, recombination, and repair
sll1537	similar to mutator MutT protein	DNA replication, restriction, modification, recombination, and repair
sll1572	DNA polymerase III alpha subunit [Contains: Ssp dnaE intein]	DNA replication, restriction, modification, recombination, and repair
sll1629	bacterial cryptochrome	DNA replication, restriction, modification, recombination, and repair
sll1772	DNA mismatch repair protein MutS	DNA replication, restriction, modification, recombination, and repair
sll1854	exodeoxyribonuclease III	DNA replication, restriction, modification, recombination, and repair
sll1868	DNA primase	DNA replication, restriction, modification, recombination, and repair
sll1941	DNA gyrase A subunit	DNA replication, restriction, modification, recombination, and repair
sll2005	DNA gyrase B subunit [Contains: Ssp gyrB intein]	DNA replication, restriction, modification, recombination, and repair
sll5122	SOS mutagenesis and repair, UmuC protein homolog	DNA replication, restriction, modification, recombination, and repair
sll5123	SOS mutagenesis and repair, UmuD protein homolog	DNA replication, restriction, modification, recombination, and repair
sll7103	exodeoxyribonuclease V, alpha chain	DNA replication, restriction, modification, recombination, and repair
sll7106	exodeoxyribonuclease V, alpha chain	DNA replication, restriction, modification, recombination, and repair
sll8006	type I restriction-modification system, S subunit	DNA replication, restriction, modification, recombination, and repair
sll8009	type I restriction-modification system, M subunit	DNA replication, restriction, modification, recombination, and repair
sll8049	type I site-specific deoxyribonuclease chain R	DNA replication, restriction, modification, recombination, and repair
slr0020	DNA recombinase	DNA replication, restriction, modification, recombination, and repair
slr0214	cytosine-specific methyltransferase(5'-CGATCG-3')	DNA replication, restriction, modification, recombination, and repair
slr0417	DNA gyrase subunit A	DNA replication, restriction, modification, recombination, and repair
slr0446	DNA polymerase III delta' subunit	DNA replication, restriction, modification, recombination, and repair
slr0448	DNA repair protein RadA	DNA replication, restriction, modification, recombination, and repair
slr0451	putative helicase	DNA replication, restriction, modification, recombination, and repair
slr0603	DNA polymerase III alpha subunit [Contains: Ssp dnaE intein]	DNA replication, restriction, modification, recombination, and repair
slr0707	DNA polymerase I	DNA replication, restriction, modification, recombination, and repair
slr0733	integrase-recombinase protein	DNA replication, restriction, modification, recombination, and repair
slr0790	similar to ultraviolet light resistance protein B	DNA replication, restriction, modification, recombination, and repair
slr0833	replicative DNA helicase [Contains: Ssp dnaB intein]	DNA replication, restriction, modification, recombination, and repair
slr0854	DNA photolyase	DNA replication, restriction, modification, recombination, and repair
slr0915	putative endonuclease [encoded in trnfM-intron: 2791054 - 2791708]	DNA replication, restriction, modification, recombination, and repair
slr0920	mutator MutT protein	DNA replication, restriction, modification, recombination, and repair
slr0925	single-stranded DNA-binding protein	DNA replication, restriction, modification, recombination, and repair
slr0929	chromosome partitioning protein, ParA family	DNA replication, restriction, modification, recombination, and repair
slr0965	DNA polymerase III beta subunit	DNA replication, restriction, modification, recombination, and repair
slr1134	mutator MutT homolog	DNA replication, restriction, modification, recombination, and repair
slr1199	DNA mismatch repair protein MutL	DNA replication, restriction, modification, recombination, and repair
slr1322	putative modulator of DNA gyrase; TldD	DNA replication, restriction, modification, recombination, and repair
slr1426	recombination protein RecR	DNA replication, restriction, modification, recombination, and repair
slr1536	ATP-dependent DNA helicase RecQ	DNA replication, restriction, modification, recombination, and repair
slr1543	DNA-damage-inducible protein F	DNA replication, restriction, modification, recombination, and repair
slr1597	chromosome partitioning ATPase, ParA family	DNA replication, restriction, modification, recombination, and repair
slr1689	formamidopyrimidine-DNA glycosylase	DNA replication, restriction, modification, recombination, and repair
slr1803	adenine-specific DNA methylase	DNA replication, restriction, modification, recombination, and repair
slr1822	endonuclease III	DNA replication, restriction, modification, recombination, and repair
slr1844	excinuclease ABC subunit A	DNA replication, restriction, modification, recombination, and repair
slr2058	DNA topoisomerase I	DNA replication, restriction, modification, recombination, and repair
slr6025	probable antirestriction protein	DNA replication, restriction, modification, recombination, and repair
slr6084	probable antirestriction protein	DNA replication, restriction, modification, recombination, and repair
slr6095	type I restriction-modification system, M subunit (fragment)	DNA replication, restriction, modification, recombination, and repair
slr6096	type I restriction-modification system, M subunit (fragment)	DNA replication, restriction, modification, recombination, and repair
slr6097	type I site-specific deoxyribonuclease	DNA replication, restriction, modification, recombination, and repair
slr6102	type I restriction-modification system, R subunit	DNA replication, restriction, modification, recombination, and repair
slr9101	replication protein A	DNA replication, restriction, modification, recombination, and repair
ssl8010	type I restriction-modification system, M subunit	DNA replication, restriction, modification, recombination, and repair
sll0320	probable ribonuclease D	Transcription	Degradation of RNA
sll1290	probable ribonuclease II	Transcription	Degradation of RNA
slr0080	ribonuclease H	Transcription	Degradation of RNA
slr0346	ribonuclease III	Transcription	Degradation of RNA
slr1129	ribonuclease E	Transcription	Degradation of RNA
slr1130	ribonuclease HII	Transcription	Degradation of RNA
slr1646	ribonuclease III	Transcription	Degradation of RNA
sll0184	group2 RNA polymerase sigma factor SigC	Transcription	RNA synthesis, modification, and DNA transcription
sll0271	N utilization substance protein B homolog	Transcription	RNA synthesis, modification, and DNA transcription
sll0306	RNA polymerase group 2 sigma factor	Transcription	RNA synthesis, modification, and DNA transcription
sll0687	RNA polymerase ECF-type (group 3) sigma factor	Transcription	RNA synthesis, modification, and DNA transcription
sll0856	RNA polymerase ECF-type (group 3) sigma-E factor	Transcription	RNA synthesis, modification, and DNA transcription
sll1043	polyribonucleotide nucleotidyltransferase	Transcription	RNA synthesis, modification, and DNA transcription
sll1689	group2 RNA polymerase sigma factor SigE	Transcription	RNA synthesis, modification, and DNA transcription
sll1787	RNA polymerase beta subunit	Transcription	RNA synthesis, modification, and DNA transcription
sll1789	RNA polymerase beta prime subunit	Transcription	RNA synthesis, modification, and DNA transcription
sll1818	RNA polymerase alpha subunit	Transcription	RNA synthesis, modification, and DNA transcription
sll2012	group2 RNA polymerase sigma factor SigD	Transcription	RNA synthesis, modification, and DNA transcription
slr0083	RNA helicase Light	Transcription	RNA synthesis, modification, and DNA transcription
slr0653	principal RNA polymerase sigma factor SigA	Transcription	RNA synthesis, modification, and DNA transcription
slr0743	similar to N utilization substance protein	Transcription	RNA synthesis, modification, and DNA transcription
slr1265	RNA polymerase gamma-subunit	Transcription	RNA synthesis, modification, and DNA transcription
slr1469	protein subunit of ribonuclease P (RNase P)	Transcription	RNA synthesis, modification, and DNA transcription
slr1545	RNA polymerase ECF-type (group 3) sigma-E factor	Transcription	RNA synthesis, modification, and DNA transcription
slr1564	group 3 RNA polymerase sigma factor	Transcription	RNA synthesis, modification, and DNA transcription
slr1856	phosphoprotein substrate of icfG gene cluster	Transcription	RNA synthesis, modification, and DNA transcription
slr1859	anti-sigma f factor antagonist	Transcription	RNA synthesis, modification, and DNA transcription
slr1861	probable sigma regulatory factor	Transcription	RNA synthesis, modification, and DNA transcription
slr1912	putative PP2C-type protein phosphatase	Transcription	RNA synthesis, modification, and DNA transcription
ssr1600	similar to anti-sigma f factor antagonist	Transcription	RNA synthesis, modification, and DNA transcription
sll0078	threonyl-tRNA synthetase	Translation	Aminoacyl tRNA synthetases and tRNA modification
sll0179	glutamyl-tRNA synthetase	Translation	Aminoacyl tRNA synthetases and tRNA modification
sll0362	alanyl-tRNA synthetase	Translation	Aminoacyl tRNA synthetases and tRNA modification
sll0454	phenylalanyl-tRNA synthetase alpha chain	Translation	Aminoacyl tRNA synthetases and tRNA modification
sll0467	S-adenosylmethionine:tRNA ribosyltransferase-isomerase	Translation	Aminoacyl tRNA synthetases and tRNA modification
sll0495	asparaginyl-tRNA synthetase	Translation	Aminoacyl tRNA synthetases and tRNA modification
sll0502	arginyl-tRNA-synthetase	Translation	Aminoacyl tRNA synthetases and tRNA modification
sll0817	tRNA delta-2-isopentenylpyrophosphate (IPP) transferase	Translation	Aminoacyl tRNA synthetases and tRNA modification
sll0844	tRNA (5-methylaminomethyl-2-thiouridylate)-methyltransferase	Translation	Aminoacyl tRNA synthetases and tRNA modification
sll0927	S-adenosylmethionine synthetase	Translation	Aminoacyl tRNA synthetases and tRNA modification
sll1074	leucyl-tRNA synthetase	Translation	Aminoacyl tRNA synthetases and tRNA modification
sll1198	tRNA (guanine-N1)-methyltransferase	Translation	Aminoacyl tRNA synthetases and tRNA modification
sll1362	isoleucyl-tRNA synthetase	Translation	Aminoacyl tRNA synthetases and tRNA modification
sll1425	proline-tRNA ligase	Translation	Aminoacyl tRNA synthetases and tRNA modification
sll1435	glutamyl-tRNA(Gln) amidotransferase subunit B	Translation	Aminoacyl tRNA synthetases and tRNA modification
sll1553	phenylalanyl-tRNA synthetase	Translation	Aminoacyl tRNA synthetases and tRNA modification
sll1820	tRNA pseudouridine synthase 1	Translation	Aminoacyl tRNA synthetases and tRNA modification
slr0033	glutamyl-tRNA(Gln) amidotransferase subunit C	Translation	Aminoacyl tRNA synthetases and tRNA modification
slr0070	methionyl-tRNA formyltransferase	Translation	Aminoacyl tRNA synthetases and tRNA modification
slr0120	probable tRNA/rRNA methyltransferase	Translation	Aminoacyl tRNA synthetases and tRNA modification
slr0220	glycyl-tRNA synthetase beta chain	Translation	Aminoacyl tRNA synthetases and tRNA modification
slr0357	histidyl-tRNA synthetase	Translation	Aminoacyl tRNA synthetases and tRNA modification
slr0457	tRNA pseudouridine synthase B	Translation	Aminoacyl tRNA synthetases and tRNA modification
slr0557	valyl-tRNA synthetase	Translation	Aminoacyl tRNA synthetases and tRNA modification
slr0612	probable pseudouridine synthase	Translation	Aminoacyl tRNA synthetases and tRNA modification
slr0638	glycyl-tRNA synthetase alpha chain	Translation	Aminoacyl tRNA synthetases and tRNA modification
slr0649	methionyl-tRNA synthetase	Translation	Aminoacyl tRNA synthetases and tRNA modification
slr0713	tRNA-guanine transglycosylase	Translation	Aminoacyl tRNA synthetases and tRNA modification
slr0877	glutamyl-tRNA(Gln) amidotransferase subunit A	Translation	Aminoacyl tRNA synthetases and tRNA modification
slr0922	peptidyl-tRNA hydrolase	Translation	Aminoacyl tRNA synthetases and tRNA modification
slr0955	probable tRNA/rRNA methyltransferase	Translation	Aminoacyl tRNA synthetases and tRNA modification
slr0958	cysteinyl-tRNA synthetase	Translation	Aminoacyl tRNA synthetases and tRNA modification
slr0992	probable tRNA/rRNA methyltransferase	Translation	Aminoacyl tRNA synthetases and tRNA modification
slr1031	tyrosyl tRNA synthetase	Translation	Aminoacyl tRNA synthetases and tRNA modification
slr1550	lysyl-tRNA synthetase	Translation	Aminoacyl tRNA synthetases and tRNA modification
slr1560	histidyl tRNA synthetase	Translation	Aminoacyl tRNA synthetases and tRNA modification
slr1592	probable pseudouridine synthase	Translation	Aminoacyl tRNA synthetases and tRNA modification
slr1673	probable tRNA/rRNA methyltransferase	Translation	Aminoacyl tRNA synthetases and tRNA modification
slr1703	seryl-tRNA synthetase	Translation	Aminoacyl tRNA synthetases and tRNA modification
slr1720	aspartyl-tRNA synthetase	Translation	Aminoacyl tRNA synthetases and tRNA modification
slr1808	transfer RNA-Gln reductase	Translation	Aminoacyl tRNA synthetases and tRNA modification
slr1884	tryptophanyl-tRNA synthetase	Translation	Aminoacyl tRNA synthetases and tRNA modification
ssr1720	similar to tyrosyl tRNA synthetase	Translation	Aminoacyl tRNA synthetases and tRNA modification
sll0020	ATP-dependent Clp protease ATPase subunit	Translation	Degradation of proteins, peptides, and glycopeptides
sll0055	processing protease	Translation	Degradation of proteins, peptides, and glycopeptides
sll0136	aminopeptidase P	Translation	Degradation of proteins, peptides, and glycopeptides
sll0195	probable ATP-dependent protease	Translation	Degradation of proteins, peptides, and glycopeptides
sll0534	ATP-dependent Clp protease proteolytic subunit 2	Translation	Degradation of proteins, peptides, and glycopeptides
sll0535	ATP-dependent Clp protease ATPase subunit	Translation	Degradation of proteins, peptides, and glycopeptides
sll1343	aminopeptidase	Translation	Degradation of proteins, peptides, and glycopeptides
sll1427	protease	Translation	Degradation of proteins, peptides, and glycopeptides
sll1679	periplasmic protease HhoA	Translation	Degradation of proteins, peptides, and glycopeptides
sll1703	protease IV	Translation	Degradation of proteins, peptides, and glycopeptides
sll2008	processing protease	Translation	Degradation of proteins, peptides, and glycopeptides
sll2009	processing protease	Translation	Degradation of proteins, peptides, and glycopeptides
slr0008	carboxyl-terminal processing protease	Translation	Degradation of proteins, peptides, and glycopeptides
slr0021	protease	Translation	Degradation of proteins, peptides, and glycopeptides
slr0156	ClpB protein	Translation	Degradation of proteins, peptides, and glycopeptides
slr0164	ATP-dependent Clp protease proteolytic subunit	Translation	Degradation of proteins, peptides, and glycopeptides
slr0165	ATP-dependent Clp protease proteolytic subunit	Translation	Degradation of proteins, peptides, and glycopeptides
slr0257	periplasmic carboxyl-terminal protease	Translation	Degradation of proteins, peptides, and glycopeptides
slr0535	protease	Translation	Degradation of proteins, peptides, and glycopeptides
slr0542	ATP-dependent protease ClpP	Translation	Degradation of proteins, peptides, and glycopeptides
slr0659	oligopeptidase A	Translation	Degradation of proteins, peptides, and glycopeptides
slr0807	probable o-sialoglycoprotein endopeptidase	Translation	Degradation of proteins, peptides, and glycopeptides
slr1204	protease	Translation	Degradation of proteins, peptides, and glycopeptides
slr1331	periplasmic processing protease	Translation	Degradation of proteins, peptides, and glycopeptides
slr1641	ClpB protein	Translation	Degradation of proteins, peptides, and glycopeptides
slr1751	periplasmic carboxyl-terminal protease	Translation	Degradation of proteins, peptides, and glycopeptides
sll0517	putative RNA binding protein	Translation	Nucleoproteins
sll1120	chromosome segregation protein SMC1	Translation	Nucleoproteins
sll1712	DNA binding protein HU	Translation	Nucleoproteins
slr0193	RNA-binding protein	Translation	Nucleoproteins
slr1540	mRNA-binding protein	Translation	Nucleoproteins
slr1894	probable DNA-binding stress protein	Translation	Nucleoproteins
ssr1480	putative RNA-binding protein	Translation	Nucleoproteins
sll0145	ribosome releasing factor	Translation	Protein modification and translation factors
sll0227	peptidyl-prolyl cis-trans isomerase B, periplasmic protein	Translation	Protein modification and translation factors
sll0408	peptidyl-prolyl cis-trans isomerase	Translation	Protein modification and translation factors
sll0546	probable translation initiation factor	Translation	Protein modification and translation factors
sll0555	methionine aminopeptidase	Translation	Protein modification and translation factors
sll0830	elongation factor EF-G	Translation	Protein modification and translation factors
sll0869	Leu/Phe-tRNA-protein transferase	Translation	Protein modification and translation factors
sll1098	elongation factor EF-G	Translation	Protein modification and translation factors
sll1099	elongation factor Tu	Translation	Protein modification and translation factors
sll1110	peptide chain release factor 1	Translation	Protein modification and translation factors
sll1261	elongation factor TS	Translation	Protein modification and translation factors
sll1394	peptide methionine sulfoxide reductase	Translation	Protein modification and translation factors
sll1865	peptide chain release factor 2	Translation	Protein modification and translation factors
sll2001	leucine aminopeptidase	Translation	Protein modification and translation factors
slr0328	low molecular weight phosphotyrosine protein phosphatase	Translation	Protein modification and translation factors
slr0434	elongation factor P	Translation	Protein modification and translation factors
slr0744	translation initiation factor IF-2	Translation	Protein modification and translation factors
slr0786	methionine aminopeptidase	Translation	Protein modification and translation factors
slr0918	methionine aminopeptidase	Translation	Protein modification and translation factors
slr0974	initiation factor IF-3	Translation	Protein modification and translation factors
slr1105	GTP-binding protein TypA/BipA homolog	Translation	Protein modification and translation factors
slr1228	peptide-chain-release factor 3	Translation	Protein modification and translation factors
slr1251	peptidyl-prolyl cis-trans isomerase	Translation	Protein modification and translation factors
slr1435	PmbA protein homolog	Translation	Protein modification and translation factors
slr1463	elongation factor EF-G	Translation	Protein modification and translation factors
slr1549	polypeptide deformylase	Translation	Protein modification and translation factors
slr1795	peptide methionine sulfoxide reductase	Translation	Protein modification and translation factors
slr1938	putative translation initiation factor EIF-2b subunit 1	Translation	Protein modification and translation factors
ssl3441	initiation factor IF-1	Translation	Protein modification and translation factors
sll0754	ribosome binding factor A	Translation	Ribosomal proteins: synthesis and modification
sll0767	50S ribosomal protein L20	Translation	Ribosomal proteins: synthesis and modification
sll0825	polyA polymerase	Translation	Ribosomal proteins: synthesis and modification
sll1096	30S ribosomal protein S12	Translation	Ribosomal proteins: synthesis and modification
sll1097	30S ribosomal protein S7	Translation	Ribosomal proteins: synthesis and modification
sll1101	30S ribosomal protein S10	Translation	Ribosomal proteins: synthesis and modification
sll1244	50S ribosomal protein L9	Translation	Ribosomal proteins: synthesis and modification
sll1260	30S ribosomal protein S2	Translation	Ribosomal proteins: synthesis and modification
sll1740	50S ribosomal protein L19	Translation	Ribosomal proteins: synthesis and modification
sll1743	50S ribosomal protein L11	Translation	Ribosomal proteins: synthesis and modification
sll1744	50S ribosomal protein L1	Translation	Ribosomal proteins: synthesis and modification
sll1745	50S ribosomal protein L10	Translation	Ribosomal proteins: synthesis and modification
sll1746	50S ribosomal protein L12	Translation	Ribosomal proteins: synthesis and modification
sll1767	30S ribosomal protein S6	Translation	Ribosomal proteins: synthesis and modification
sll1799	50S ribosomal protein L3	Translation	Ribosomal proteins: synthesis and modification
sll1800	50S ribosomal protein L4	Translation	Ribosomal proteins: synthesis and modification
sll1801	50S ribosomal protein L23	Translation	Ribosomal proteins: synthesis and modification
sll1802	50S ribosomal protein L2	Translation	Ribosomal proteins: synthesis and modification
sll1803	50S ribosomal protein L22	Translation	Ribosomal proteins: synthesis and modification
sll1804	30S ribosomal protein S3	Translation	Ribosomal proteins: synthesis and modification
sll1805	50S ribosomal protein L16	Translation	Ribosomal proteins: synthesis and modification
sll1806	50S ribosomal protein L14	Translation	Ribosomal proteins: synthesis and modification
sll1807	50S ribosomal protein L24	Translation	Ribosomal proteins: synthesis and modification
sll1808	50S ribosomal protein L5	Translation	Ribosomal proteins: synthesis and modification
sll1809	30S ribosomal protein S8	Translation	Ribosomal proteins: synthesis and modification
sll1810	50S ribosomal protein L6	Translation	Ribosomal proteins: synthesis and modification
sll1811	50S ribosomal protein L18	Translation	Ribosomal proteins: synthesis and modification
sll1812	30S ribosomal protein S5	Translation	Ribosomal proteins: synthesis and modification
sll1813	50S ribosomal protein L15	Translation	Ribosomal proteins: synthesis and modification
sll1816	30S ribosomal protein S13	Translation	Ribosomal proteins: synthesis and modification
sll1817	30S ribosomal protein S11	Translation	Ribosomal proteins: synthesis and modification
sll1819	50S ribosomal protein L17	Translation	Ribosomal proteins: synthesis and modification
sll1821	50S ribosomal protein L13	Translation	Ribosomal proteins: synthesis and modification
sll1822	30S ribosomal protein S9	Translation	Ribosomal proteins: synthesis and modification
sll1824	50S ribosomal protein L25	Translation	Ribosomal proteins: synthesis and modification
sll1909	probable methyltransferase	Translation	Ribosomal proteins: synthesis and modification
sll1967	probable RNA methyltransferase	Translation	Ribosomal proteins: synthesis and modification
slr0361	probable ribosomal large subunit pseudouridine synthase B	Translation	Ribosomal proteins: synthesis and modification
slr0469	30S ribosomal protein S4	Translation	Ribosomal proteins: synthesis and modification
slr0628	30S ribosomal protein S14	Translation	Ribosomal proteins: synthesis and modification
slr0808	16S rRNA processing protein RimM homolog	Translation	Ribosomal proteins: synthesis and modification
slr0853	ribosomal-protein-alanine acetyltransferase	Translation	Ribosomal proteins: synthesis and modification
slr1356	30S ribosomal protein S1	Translation	Ribosomal proteins: synthesis and modification
slr1629	ribosomal large subunit pseudouridine synthase D	Translation	Ribosomal proteins: synthesis and modification
slr1678	50S ribosomal protein L21	Translation	Ribosomal proteins: synthesis and modification
slr1984	nucleic acid-binding protein, 30S ribosomal protein S1 homolog	Translation	Ribosomal proteins: synthesis and modification
sml0006	50S ribosomal protein L36	Translation	Ribosomal proteins: synthesis and modification
smr0011	50S ribosomal protein L34	Translation	Ribosomal proteins: synthesis and modification
ssl0438	similar to 50S ribosomal protein L12	Translation	Ribosomal proteins: synthesis and modification
ssl0601	30S ribosomal protein S21	Translation	Ribosomal proteins: synthesis and modification
ssl1426	50S ribosomal protein L35	Translation	Ribosomal proteins: synthesis and modification
ssl1784	30S ribosomal protein S15	Translation	Ribosomal proteins: synthesis and modification
ssl2233	30S ribosomal protein S20	Translation	Ribosomal proteins: synthesis and modification
ssl3432	30S ribosomal protein S19	Translation	Ribosomal proteins: synthesis and modification
ssl3436	50S ribosomal protein L29	Translation	Ribosomal proteins: synthesis and modification
ssl3437	30S ribosomal protein S17	Translation	Ribosomal proteins: synthesis and modification
ssl3445	50S ribosomal protein L31	Translation	Ribosomal proteins: synthesis and modification
ssr0482	30S ribosomal protein S16	Translation	Ribosomal proteins: synthesis and modification
ssr1398	50S ribosomal protein L33	Translation	Ribosomal proteins: synthesis and modification
ssr1399	30S ribosomal protein S18	Translation	Ribosomal proteins: synthesis and modification
ssr1604	50S ribosomal protein L28	Translation	Ribosomal proteins: synthesis and modification
ssr1736	50S ribosomal protein L32	Translation	Ribosomal proteins: synthesis and modification
ssr2799	50S ribosomal protein L27	Translation	Ribosomal proteins: synthesis and modification
sll0064	periplasmic protein, putative polar amino acid transport system substrate-binding protein	Transport and binding proteins
sll0108	ammonium/methylammonium permease	Transport and binding proteins
sll0142	probable cation efflux system protein	Transport and binding proteins
sll0146	Integral membrane protein of the ABC-type, Nat permease for neutral amino acids	Transport and binding proteins
sll0182	ABC transporter ATP-binding protein	Transport and binding proteins
sll0221	bacterioferritin comigratory protein	Transport and binding proteins
sll0224	amino-acid ABC transporter binding protein	Transport and binding proteins
sll0240	ABC transporter ATP-binding protein	Transport and binding proteins
sll0273	Na+/H+ antiporter	Transport and binding proteins
sll0312	probable oligopeptides ABC transporter permease protein	Transport and binding proteins
sll0374	urea transport system ATP-binding protein	Transport and binding proteins
sll0385	ATP-binding protein of ABC transporter	Transport and binding proteins
sll0415	ATP-binding protein of ABC transporter	Transport and binding proteins
sll0477	putative biopolymer transport ExbB-like protein	Transport and binding proteins
sll0484	ATP-binding protein of ABC transporter	Transport and binding proteins
sll0489	ATP-binding protein of ABC transporter	Transport and binding proteins
sll0507	probable cation transporter	Transport and binding proteins
sll0536	probable potassium channel protein	Transport and binding proteins
sll0537	ammonium/methylammonium permease	Transport and binding proteins
sll0540	phosphate-binding protein PstS homolog	Transport and binding proteins
sll0556	Na+/H+ antiporter	Transport and binding proteins
sll0574	probable permease protein of lipopolysaccharide ABC transporter	Transport and binding proteins
sll0575	probable lipopolysaccharide ABC transporter ATP binding subunit	Transport and binding proteins
sll0640	probable sodium/sulfate symporter	Transport and binding proteins
sll0671	probable cation transporter	Transport and binding proteins
sll0672	cation-transporting p-type ATPase PacL	Transport and binding proteins
sll0679	periplasmic phosphate-binding protein of ABC transporter	Transport and binding proteins
sll0680	phosphate-binding periplasmic protein precursor (PBP)	Transport and binding proteins
sll0681	phosphate transport system permease protein PstC homolog	Transport and binding proteins
sll0682	phosphate transport system permease protein PstA homolog	Transport and binding proteins
sll0683	phosphate transport ATP-binding protein PstB homolog	Transport and binding proteins
sll0684	phosphate transport ATP-binding protein PstB homolog	Transport and binding proteins
sll0689	Na+/H+ antiporter	Transport and binding proteins
sll0738	molybdate-binding periplasmic protein	Transport and binding proteins
sll0739	ATP-binding protein of molybdate ABC transporter	Transport and binding proteins
sll0759	ABC transporter ATP-binding protein	Transport and binding proteins
sll0764	urea transport system ATP-binding protein	Transport and binding proteins
sll0771	glucose transport protein	Transport and binding proteins
sll0778	ABC transporter, ATP-binding protein	Transport and binding proteins
sll0833	probable oligopeptides ABC transporter permease protein	Transport and binding proteins
sll0834	low affinity sulfate transporter	Transport and binding proteins
sll0855	putative channel transporter	Transport and binding proteins
sll0895	CysQ protein homolog	Transport and binding proteins
sll0912	ABC transporter ATP binding protein	Transport and binding proteins
sll0993	potassium channel	Transport and binding proteins
sll1001	ATP-binding protein of ABC transporter	Transport and binding proteins
sll1017	ammonium/methylammonium permease	Transport and binding proteins
sll1041	similar to sulfate transport ATP-binding protein CysA	Transport and binding proteins
sll1076	cation-transporting ATPase PacL	Transport and binding proteins
sll1081	ABC transport system permease protein	Transport and binding proteins
sll1082	ABC transport system ATP-binding protein	Transport and binding proteins
sll1087	similar to sodium/glucose cotransporter	Transport and binding proteins
sll1102	integral membrane protein (small) of a TRAP-type permease that mediates sodium-dependent glutamate transport GtrA	Transport and binding proteins
sll1103	integral membrane protein (large) of a TRAP-type permease that mediates sodium-dependent glutamate transport GtrB	Transport and binding proteins
sll1104	periplasmic substrate-binding protein of a TRAP-type permease that mediates sodium-dependent glutamate transport GtrC	Transport and binding proteins
sll1180	toxin secretion ABC transporter ATP-binding protein	Transport and binding proteins
sll1202	iron(III) dicitrate-binding protein of ABC transporter, FecB homolog	Transport and binding proteins
sll1204	similar to macrolide efflux protein	Transport and binding proteins
sll1206	ferric aerobactin receptor, FhuA homolog	Transport and binding proteins
sll1263	cation efflux system protein	Transport and binding proteins
sll1270	periplasmic substrate-binding and integral membrane protein of the ABC-type Bgt permease for basic amino acids and glutamine BgtB	Transport and binding proteins
sll1276	ATP-binding protein of ABC transporter	Transport and binding proteins
sll1341	bacterioferritin	Transport and binding proteins
sll1374	probable sugar transporter	Transport and binding proteins
sll1404	biopolymer transport ExbB protein homolog	Transport and binding proteins
sll1405	biopolymer transport ExbD protein homolog	Transport and binding proteins
sll1406	ferrichrome-iron receptor	Transport and binding proteins
sll1409	ferrichrome-iron receptor	Transport and binding proteins
sll1428	probable sodium-dependent transporter	Transport and binding proteins
sll1450	nitrate/nitrite transport system substrate-binding protein	Transport and binding proteins
sll1451	nitrate/nitrite transport system permease protein	Transport and binding proteins
sll1452	nitrate/nitrite transport system ATP-binding protein	Transport and binding proteins
sll1453	nitrate/nitrite transport system ATP-binding protein	Transport and binding proteins
sll1481	ABC-transporter membrane fusion protein	Transport and binding proteins
sll1482	ABC transporter permease protein	Transport and binding proteins
sll1598	Mn transporter MntC	Transport and binding proteins
sll1599	manganese transport system ATP-binding protein MntA	Transport and binding proteins
sll1600	manganese transport system membrane protein MntB	Transport and binding proteins
sll1614	cation-transporting P-type ATPase	Transport and binding proteins
sll1623	ABC transporter ATP-binding protein	Transport and binding proteins
sll1699	oligopeptide-binding protein of oligopeptide ABC transporter	Transport and binding proteins
sll1725	ATP-binding protein of ABC transporter	Transport and binding proteins
sll1762	periplasmic protein, putative polar amino acid transport system substrate-binding protein	Transport and binding proteins
sll1768	probable oligopeptides ABC transporter permease protein	Transport and binding proteins
sll1864	probable chloride channel protein	Transport and binding proteins
sll1870	ATP-binding protein of ABC transporter	Transport and binding proteins
sll1878	iron(III)-transport ATP-binding protein	Transport and binding proteins
sll1920	copper-transporting P-type ATPase PacS	Transport and binding proteins
sll1927	ABC transporter ATP-binding protein	Transport and binding proteins
slr0014	Mg2+ transport ATPase	Transport and binding proteins
slr0040	bicarbonate transport system substrate-binding protein	Transport and binding proteins
slr0041	bicarbonate transport system permease protein	Transport and binding proteins
slr0043	bicarbonate transport system ATP-binding protein	Transport and binding proteins
slr0044	bicarbonate transport system ATP-binding protein	Transport and binding proteins
slr0074	ABC transporter subunit	Transport and binding proteins
slr0075	ABC transporter ATP-binding protein	Transport and binding proteins
slr0096	low affinity sulfate transporter	Transport and binding proteins
slr0242	bacterioferritin comigratory protein homolog	Transport and binding proteins
slr0251	ATP-binding protein of ABC transporter	Transport and binding proteins
slr0324	probable oligopeptides ABC transporter permease protein	Transport and binding proteins
slr0327	iron(III) ABC transporter, permease protein	Transport and binding proteins
slr0347	probable permease protein of ABC transporter	Transport and binding proteins
slr0354	ATP-binding protein of ABC transporter	Transport and binding proteins
slr0369	RND multidrug efflux transporter	Transport and binding proteins
slr0401	periplasmic polyamine-binding protein of ABC transporter	Transport and binding proteins
slr0415	Na+/H+ antiporter	Transport and binding proteins
slr0447	periplasmic protein, ABC-type urea transport system substrate-binding protein	Transport and binding proteins
slr0454	RND multidrug efflux transporter	Transport and binding proteins
slr0467	conserved component of ABC transporter for natural amino acids	Transport and binding proteins
slr0513	iron transport system substrate-binding protein, periplasmic protein	Transport and binding proteins
slr0529	glucosylglycerol transport system substrate-binding protein	Transport and binding proteins
slr0530	glucosylglycerol transport system permease protein	Transport and binding proteins
slr0531	glucosylglycerol transport system permease protein	Transport and binding proteins
slr0544	ATP-binding protein of ABC transporter	Transport and binding proteins
slr0559	periplasmic binding protein of ABC transporter for natural amino acids	Transport and binding proteins
slr0615	ATP-binding protein of ABC transporter	Transport and binding proteins
slr0639	mechanosensitive ion channel homolog	Transport and binding proteins
slr0677	biopolymer transport ExbB like protein	Transport and binding proteins
slr0678	biopolymer transport ExbD like protein	Transport and binding proteins
slr0681	probable sodium/calcium exchanger protein	Transport and binding proteins
slr0747	glucosylglycerol transport system ATP-binding protein	Transport and binding proteins
slr0753	probable transport protein	Transport and binding proteins
slr0794	cation efflux system protein involved in nickel and cobalt tolerance	Transport and binding proteins
slr0796	nickel permease involved in nickel and cobalt tolerance	Transport and binding proteins
slr0797	cobalt-transporting P-type ATPase (cobalt efflux pump) involved in cobalt tolerance	Transport and binding proteins
slr0798	zinc-transporting P-type ATPase (zinc efflux pump) involved in zinc tolerance	Transport and binding proteins
slr0817	salicylate biosynthesis isochorismate synthase	Transport and binding proteins
slr0822	cation-transporting P-type ATPase PacL	Transport and binding proteins
slr0864	ATP-binding protein of ABC transporter	Transport and binding proteins
slr0875	large-conductance mechanosensitive channel	Transport and binding proteins
slr0896	multi-drug efflux transporter	Transport and binding proteins
slr0944	multidrug-efflux transporter	Transport and binding proteins
slr0949	Integral membrane protein of the ABC-type Nat permease for neutral amino acids NatD	Transport and binding proteins
slr0977	ABC transporter, permease component	Transport and binding proteins
slr0982	probable polysaccharide ABC transporter ATP binding subunit	Transport and binding proteins
slr1113	ATP-binding protein of ABC transporter	Transport and binding proteins
slr1145	Monocomponent sodium-dependent glutamate permease GltS	Transport and binding proteins
slr1149	ATP-binding protein of ABC transporter	Transport and binding proteins
slr1200	urea transport system permease protein	Transport and binding proteins
slr1201	urea transport system permease protein	Transport and binding proteins
slr1202	permease protein of sugar ABC transporter	Transport and binding proteins
slr1216	Mg2+ transport protein	Transport and binding proteins
slr1224	ATP-binding protein of sugar ABC transporter	Transport and binding proteins
slr1229	sulfate permease	Transport and binding proteins
slr1247	phosphate-binding periplasmic protein precursor (PBP)	Transport and binding proteins
slr1248	phosphate transport system permease protein PstC homolog	Transport and binding proteins
slr1249	phosphate transport system permease protein PstA homolog	Transport and binding proteins
slr1250	phosphate transport ATP-binding protein PstB homolog	Transport and binding proteins
slr1295	iron transport system substrate-binding protein	Transport and binding proteins
slr1316	ABC-type iron(III) dicitrate transport system permease protein	Transport and binding proteins
slr1317	ABC-type iron(III) dicitrate transport system permease protein	Transport and binding proteins
slr1318	iron(III) dicitrate transport system ATP-binding protein	Transport and binding proteins
slr1319	iron(III) dicitrate transport system substrate-binding protein	Transport and binding proteins
slr1336	H+/Ca2+ exchanger	Transport and binding proteins
slr1392	ferrous iron transport protein B	Transport and binding proteins
slr1452	sulfate transport system substrate-binding protein	Transport and binding proteins
slr1453	sulfate transport system permease protein	Transport and binding proteins
slr1454	sulfate transport system permease protein	Transport and binding proteins
slr1455	sulfate transport system ATP-binding protein	Transport and binding proteins
slr1457	chromate transport protein	Transport and binding proteins
slr1488	multidrug resistance family ABC transporter	Transport and binding proteins
slr1490	ferrichrome-iron receptor	Transport and binding proteins
slr1491	iron(III) dicitrate transport system substrate-binding protein	Transport and binding proteins
slr1492	iron(III) dicitrate transport system substrate-binding protein	Transport and binding proteins
slr1494	MDR (multidrug resistance) family ABC transporter	Transport and binding proteins
slr1509	membrane subunit of a Ktr-like ion transport system	Transport and binding proteins
slr1575	probable potassium efflux system	Transport and binding proteins
slr1595	Na+/H+ antiporter	Transport and binding proteins
slr1596	a protein in the cytoplasmic membrane involved in light-induced proton extrusion.	Transport and binding proteins
slr1651	ABC transporter ATP-binding protein	Transport and binding proteins
slr1723	permease protein of sugar ABC transporter	Transport and binding proteins
slr1727	Na+/H+ antiporter	Transport and binding proteins
slr1728	potassium-transporting P-type ATPase A chain	Transport and binding proteins
slr1729	potassium-transporting P-type ATPase B chain	Transport and binding proteins
slr1730	potassium-transporting P-type ATPase C chain	Transport and binding proteins
slr1731	potassium-transporting P-type ATPase D chain	Transport and binding proteins
slr1735	ATP-binding subunit of the ABC-type Bgt permease for basic amino acids and glutamine	Transport and binding proteins
slr1740	oligopeptide binding protein of ABC transporter	Transport and binding proteins
slr1776	high affinity sulfate transporter	Transport and binding proteins
slr1794	probable anion transporting ATPase	Transport and binding proteins
slr1881	ATP-binding subunit of the ABC-type Nat permease for neutral amino acids	Transport and binding proteins
slr1890	bacterioferritin	Transport and binding proteins
slr1897	periplasmic sugar-binding protein of ABC transporter	Transport and binding proteins
slr1901	ATP-binding protein of ABC transporter	Transport and binding proteins
slr1950	copper-transporting P-type ATPase CtaA	Transport and binding proteins
slr2019	ATP-binding protein of ABC transporter	Transport and binding proteins
slr2043	zinc transport system substrate-binding protein	Transport and binding proteins
slr2044	zinc transport system ATP-binding protein	Transport and binding proteins
slr2045	zinc transport system permease protein	Transport and binding proteins
slr2057	water channel protein	Transport and binding proteins
slr2077	probable ABC transporter, periplasmic binding protein	Transport and binding proteins
slr2107	probable polysaccharide ABC transporter permease protein	Transport and binding proteins
slr2108	probable polysaccharide ABC transporter ATP binding subunit	Transport and binding proteins
slr2131	RND multidrug efflux transporter	Transport and binding proteins
slr5038	chromate transporter	Transport and binding proteins
slr5078	similar to potassium channel protein	Transport and binding proteins
slr6042	probable cation efflux system protein, czcB homolog	Transport and binding proteins
slr6043	probable cation efflux system protein, czcA homolog	Transport and binding proteins
ssl3127	similar to permease protein of ABC transporter	Transport and binding proteins
ssr2857	mercuric transport protein periplasmic component precursor	Transport and binding proteins
sll0947	light repressed protein A homolog	Other categories	Adaptations and atypical conditions
sll1283	similar to stage II sporulation protein D	Other categories	Adaptations and atypical conditions
sll1677	similar to spore maturation protein B	Other categories	Adaptations and atypical conditions
sll1678	similar to spore maturation protein A	Other categories	Adaptations and atypical conditions
slr0746	glucosylglycerolphosphate phosphatase	Other categories	Adaptations and atypical conditions
slr2001	cyanophycinase	Other categories	Adaptations and atypical conditions
slr2002	cyanophycin synthetase	Other categories	Adaptations and atypical conditions
slr2047	PhoH like protein	Other categories	Adaptations and atypical conditions
ssl2542	high light-inducible polypeptide HliA, CAB/ELIP/HLIP superfamily	Other categories	Adaptations and atypical conditions
ssr1169	stress induced hydrophobic peptide homolog	Other categories	Adaptations and atypical conditions
ssr1789	CAB/ELIP/HLIP-related protein HliD	Other categories	Adaptations and atypical conditions
ssr2595	high light-inducible polypeptide HliB, CAB/ELIP/HLIP superfamily	Other categories	Adaptations and atypical conditions
sll0002	penicillin-binding protein	Other categories	Drug and analog sensitivity
sll0086	putative arsenical pump-driving ATPase	Other categories	Drug and analog sensitivity
sll0210	bacitracin resistance protein	Other categories	Drug and analog sensitivity
sll0648	probable glycosyltransferase	Other categories	Drug and analog sensitivity
sll0698	drug sensory protein A, low temperature sensor, two-component sensor histidine kinase	Other categories	Drug and analog sensitivity
sll0708	dimethyladenosine transferase	Other categories	Drug and analog sensitivity
sll1154	putative antibiotic efflux protein	Other categories	Drug and analog sensitivity
sll1159	probable bacterioferritin comigratory protein	Other categories	Drug and analog sensitivity
sll1434	penicillin-binding protein	Other categories	Drug and analog sensitivity
sll1833	penicillin-binding protein	Other categories	Drug and analog sensitivity
sll1910	protein conferring resistance to acetazolamide Zam	Other categories	Drug and analog sensitivity
slr0067	MRP protein homolog	Other categories	Drug and analog sensitivity
slr0319	beta-lactamase	Other categories	Drug and analog sensitivity
slr0378	similar to 7-beta-(4-carbaxybutanamido)cephalosporanic acid acylase	Other categories	Drug and analog sensitivity
slr0580	aluminum resistance protein homolog	Other categories	Drug and analog sensitivity
slr0945	arsenical resistance protein ArsH homolog	Other categories	Drug and analog sensitivity
slr0946	arsenate reductase	Other categories	Drug and analog sensitivity
slr1198	antioxidant protein	Other categories	Drug and analog sensitivity
slr1710	penicillin-binding protein	Other categories	Drug and analog sensitivity
slr1719	DrgA protein homolog	Other categories	Drug and analog sensitivity
slr1764	similar to tellurium resistance protein TerE	Other categories	Drug and analog sensitivity
slr1849	probable mercuric reductase	Other categories	Drug and analog sensitivity
ssl2250	bacterioferritin-associated ferredoxin	Other categories	Drug and analog sensitivity
sll0019	1-deoxy-d-xylulose 5-phosphate reductoisomerase	Other categories	Other
sll0034	putative carboxypeptidase	Other categories	Other
sll0135	putative 5'-methylthioadenosine phosphorylase	Other categories	Other
sll0217	flavoprotein	Other categories	Other
sll0219	flavoprotein	Other categories	Other
sll0222	putative purple acid phosphatase	Other categories	Other
sll0245	probable GTP binding protein	Other categories	Other
sll0264	probable dioxygenase Rieske iron-sulfur component	Other categories	Other
sll0395	phosphoglycerate mutase	Other categories	Other
sll0480	probable aminotransferase	Other categories	Other
sll0486	circadian clock protein KaiB homolog	Other categories	Other
sll0501	probable glycosyltransferase	Other categories	Other
sll0506	undecaprenyl pyrophosphate synthetase	Other categories	Other
sll0550	flavoprotein	Other categories	Other
sll0576	putative sugar-nucleotide epimerase/dehydratease	Other categories	Other
sll0621	putative c-type cytochrome biogenesis protein CcdA	Other categories	Other
sll0626	putative neutral invertase	Other categories	Other
sll0644	probable esterase	Other categories	Other
sll0654	alkaline phosphatase	Other categories	Other
sll0686	probable cytochrome c-type biogenesis protein	Other categories	Other
sll0711	isopentenyl monophosphate kinase	Other categories	Other
sll0777	putative carboxypeptidase	Other categories	Other
sll0816	probable oxidoreductase	Other categories	Other
sll0818	tetrapyrrole methylase family protein	Other categories	Other
sll0829	probable methyltransferase	Other categories	Other
sll0873	carboxynorspermidine decarboxylase	Other categories	Other
sll0915	periplasmic protease	Other categories	Other
sll0936	putative oxidoreductase	Other categories	Other
sll0990	glutathione-dependent formaldehyde dehydrogenase	Other categories	Other
sll0992	putative esterase	Other categories	Other
sll1020	probable glycosyltransferase	Other categories	Other
sll1032	carbon dioxide concentrating mechanism protein CcmN, putative carboxysome assembly protein	Other categories	Other
sll1033	probable protein phosphatase	Other categories	Other
sll1108	stationary-phase survival protein SurE homolog	Other categories	Other
sll1129	2-hydroxy-6-oxohepta-2,4-dienoate hydrolase	Other categories	Other
sll1253	similar to polyA polymerase	Other categories	Other
sll1284	esterase	Other categories	Other
sll1297	probable dioxygenase, Rieske iron-sulfur component	Other categories	Other
sll1298	putative carboxymethylenebutenolidase	Other categories	Other
sll1300	putative methyltransferase	Other categories	Other
sll1305	probable hydrolase	Other categories	Other
sll1308	probable oxidoreductase	Other categories	Other
sll1369	putative peptidase	Other categories	Other
sll1377	probable glycosyltransferase	Other categories	Other
sll1407	probable methyltransferase	Other categories	Other
sll1459	stationary-phase survival protein SurE homolog	Other categories	Other
sll1466	probable glycosyltransferase	Other categories	Other
sll1489	circadian phase modifier CpmA homolog	Other categories	Other
sll1513	c-type cytochrome synthesis protein	Other categories	Other
sll1521	flavoprotein	Other categories	Other
sll1534	probable glycosyltransferase	Other categories	Other
sll1556	isopentenyl-dephosphate delta-isomerase	Other categories	Other
sll1595	circadian clock protein KaiC homolog	Other categories	Other
sll1596	circadian clock protein KaiB homolog	Other categories	Other
sll1621	AhpC/TSA family protein	Other categories	Other
sll1636	ferripyochelin binding protein	Other categories	Other
sll1647	probable phosphinothricin N-acetyltransferase	Other categories	Other
sll1653	2-phytyl-1,4-benzoquinone methyltransferase	Other categories	Other
sll1664	probable glycosyl transferase	Other categories	Other
sll1704	probable short chain dehydrogenase	Other categories	Other
sll1723	probable glycosyltransferase	Other categories	Other
sll1758	MrsA protein homolog	Other categories	Other
sll1786	putative deoxyribonuclease, tatD homolog	Other categories	Other
sll1848	putative acyltransferas	Other categories	Other
sll1849	probable dioxygenase Rieske iron-sulfur component	Other categories	Other
sll1869	probable dioxygenase, Rieske iron-sulfur component	Other categories	Other
sll1900	acetyltransferase	Other categories	Other
sll1945	1-deoxyxylulose-5-phosphate synthase	Other categories	Other
sll1959	probable inositol monophosphatase	Other categories	Other
sll1968	photomixotrophic growth related protein, PmgA	Other categories	Other
sll1971	probable hexosyltransferase	Other categories	Other
sll5036	sulfide-quinone reductase	Other categories	Other
sll5042	probable sulfotransferase	Other categories	Other
sll5043	probable glycosyltransferase	Other categories	Other
sll5048	probable glycosyltransferase	Other categories	Other
sll5049	similar to polysaccharide biosynthesis protein	Other categories	Other
sll5050	probable glycosyltransferase	Other categories	Other
sll5052	similar to exopolysaccharide export protein	Other categories	Other
sll5057	probable glycosyltransferase	Other categories	Other
sll5066	probable plasmid partitioning protein, ParA family	Other categories	Other
sll5079	probable short chain dehydrogenase	Other categories	Other
sll5084	probable plasmid partitioning protein, ParB	Other categories	Other
sll5094	plasmid stabilization protein	Other categories	Other
sll6036	chromosome partitioning protein, ParA family	Other categories	Other
sll6060	probable acetyltransferase	Other categories	Other
sll6093	chromosome partitioning protein, ParA family	Other categories	Other
sll7003	plasmid stability protein	Other categories	Other
sll7044	plasmid partition protein ParA homolog	Other categories	Other
sll8034	2-nitropropane dioxygenase	Other categories	Other
slr0007	probable sugar-phosphate nucleotidyltransferase	Other categories	Other
slr0078	putative 6-pyruvoyl tetrahydrobiopterin synthase	Other categories	Other
slr0095	O-methyltransferase	Other categories	Other
slr0116	phycocyanobilin:ferredoxin oxidoreductase	Other categories	Other
slr0201	heterodisulfide reductase subunit B	Other categories	Other
slr0231	probable DNA-3-methyladenine glycosylase	Other categories	Other
slr0245	Histone deacetylase family protein	Other categories	Other
slr0298	FraH protein homolog	Other categories	Other
slr0309	probable methyltransferase	Other categories	Other
slr0314	non-heme chloroperoxidase	Other categories	Other
slr0315	probable oxidoreductase	Other categories	Other
slr0338	probable oxidoreductase	Other categories	Other
slr0379	thymidylate kinase	Other categories	Other
slr0381	lactoylglutathione lyase	Other categories	Other
slr0537	putative sugar kinase	Other categories	Other
slr0541	probable amidotransferase	Other categories	Other
slr0604	GTP-binding protein	Other categories	Other
slr0626	probable glycosyltransferase	Other categories	Other
slr0665	aconitate hydratase	Other categories	Other
slr0679	sun protein	Other categories	Other
slr0697	5-oxoprolinase homolog	Other categories	Other
slr0700	probable amino acid permease	Other categories	Other
slr0756	circadian clock protein KaiA homolog	Other categories	Other
slr0757	circadian clock protein KaiB homolog	Other categories	Other
slr0758	circadian clock protein KaiC homolog	Other categories	Other
slr0782	putative flavin-containing monoamine oxidase	Other categories	Other
slr0788	similar to pre-B cell enhancing factor	Other categories	Other
slr0825	probable peptidase	Other categories	Other
slr0862	probable sugar kinase	Other categories	Other
slr0880	similar to fibronectin binding protein	Other categories	Other
slr0951	4-diphosphocytidyl-2C-methyl-D-erythritol synthase	Other categories	Other
slr1019	phenazine biosynthetic protein PhzF homolog	Other categories	Other
slr1063	probable glycosyltransferase	Other categories	Other
slr1065	probable glycosyltransferase	Other categories	Other
slr1076	probable glycosyltransferase	Other categories	Other
slr1077	probable glycosyltransferase	Other categories	Other
slr1085	probable glycosyltransferase	Other categories	Other
slr1106	prohibitin	Other categories	Other
slr1109	similar to ankyrin	Other categories	Other
slr1115	probable methyltransferase	Other categories	Other
slr1140	DegT/DnrJ/EryC1/StrS family protein	Other categories	Other
slr1192	probable alcohol dehydrogenase	Other categories	Other
slr1197	SMF protein	Other categories	Other
slr1205	similar to chlorobenzene dioxygenase, ferredoxin component	Other categories	Other
slr1208	probable oxidoreductase	Other categories	Other
slr1302	protein involved in constitutive low affinity CO2 uptake	Other categories	Other
slr1420	probable sugar kinase	Other categories	Other
slr1501	probable acetyltransferase	Other categories	Other
slr1508	probable glycosyltransferase	Other categories	Other
slr1520	oxidoreductase, aldo/keto reductase family	Other categories	Other
slr1521	GTP-binding protein	Other categories	Other
slr1542	2-C-methyl-D-erythritol 2,4-cyclodiphosphate synthase	Other categories	Other
slr1556	2-hydroxyacid dehydrogenase homolog	Other categories	Other
slr1610	putative C-3 methyl transferase	Other categories	Other
slr1626	dihydroneopterin aldolase	Other categories	Other
slr1639	SsrA-binding protein	Other categories	Other
slr1748	probable phosphoglycerate mutase	Other categories	Other
slr1761	FKBP-type peptidyl-prolyl cis-trans isomerase, periplasmic protein	Other categories	Other
slr1763	probable methyltransferase	Other categories	Other
slr1772	probable hydrolase, periplasmic protein	Other categories	Other
slr1853	carboxymuconolactone decarboxylase	Other categories	Other
slr1888	4-hydroxybutyrate coenzyme A transferase.	Other categories	Other
slr1916	probable esterase	Other categories	Other
slr1942	circadian clock protein KaiC homolog	Other categories	Other
slr1974	GTP binding protein	Other categories	Other
slr2053	putative hydrolase	Other categories	Other
slr2087	c-type cytochrome biogenesis protein Ccs1	Other categories	Other
slr2094	fructose-1,6-/sedoheptulose-1,7-bisphosphatase	Other categories	Other
slr2097	cyanoglobin	Other categories	Other
slr2123	similar to D-3-phosphoglycerate dehydrogenase	Other categories	Other
slr2126	probable glycosyltransferase	Other categories	Other
slr2136	GcpE protein homolog	Other categories	Other
slr5022	probable aminotransferase	Other categories	Other
slr5054	probable glycosyltransferase	Other categories	Other
slr5055	similar to UDP-N-acetyl-D-mannosaminuronic acid transferase	Other categories	Other
slr5056	probable glycosyltransferase	Other categories	Other
slr5088	probable short-chain dehydrogenase	Other categories	Other
slr5093	probable flavin-containing amine oxidase	Other categories	Other
slr5105	plasmid partitioning protein, ParA family	Other categories	Other
slr6011	probable nuclease	Other categories	Other
slr6070	probable nuclease	Other categories	Other
slr7041	probable growth inhibitor, PemK-like protein	Other categories	Other
slr8015	plasmid partitioning protein, ParA family	Other categories	Other
slr8016	plasmid partitioning protein, ParB	Other categories	Other
slr8023	probable esterase	Other categories	Other
slr8036	probable acetyltransferase	Other categories	Other
slr8037	probable acetyltransferase	Other categories	Other
ssl7004	probable plasmid stability protein	Other categories	Other
ssr7040	probable cell growth regulatory protein	Other categories	Other
sll0163	WD-repeat protein	Other categories	WD repeat proteins
sll1491	periplasmic WD-repeat protein	Other categories	WD repeat proteins
slr0143	WD-repeat protein, Hat protein, involved in the control of a high-affinity transport system for inorganic carbon	Other categories	WD repeat proteins
slr1409	periplasmic WD-repeat protein	Other categories	WD repeat proteins
slr1410	periplasmic WD-repeat protein	Other categories	WD repeat proteins
slr8038	WD-repeat protein	Other categories	WD repeat proteins
sll0322	putative hydrogenase expression/formation protein HypF	Other categories	Hydrogenase
sll1078	putative hydrogenase expression/formation protein HypA	Other categories	Hydrogenase
sll1079	putative hydrogenase expression/formation protein HypB	Other categories	Hydrogenase
sll1220	putative diaphorase subunit of the bidirectional hydrogenase	Other categories	Hydrogenase
sll1221	diaphorase subunit of the bidirectional hydrogenase	Other categories	Hydrogenase
sll1223	diaphorase subunit of the bidirectional hydrogenase	Other categories	Hydrogenase
sll1224	hydrogenase subunit of the bidirectional hydrogenase	Other categories	Hydrogenase
sll1226	hydrogenase subunit of the bidirectional hydrogenase	Other categories	Hydrogenase
sll1432	putative hydrogenase expression/formation protein HypB	Other categories	Hydrogenase
sll1462	putative hydrogenase expression/formation protein HypE	Other categories	Hydrogenase
sll1559	soluble hydrogenase 42 kD subunit	Other categories	Hydrogenase
slr1498	putative hydrogenase expression/formation protein HypD	Other categories	Hydrogenase
slr1675	putative hydrogenase expression/formation protein HypA1	Other categories	Hydrogenase
slr2135	hydrogenase accessory protein HupE	Other categories	Hydrogenase
ssl3580	putative hydrogenase expression/formation protein HypC	Other categories	Hydrogenase
sll0012	putative transposase [ISY523f: 2482725 - 2483595]	Other categories	Transposon-related functions
sll0092	putative transposase [ISY391c: 2997600 - 2998989]	Other categories	Transposon-related functions
sll0161	putative transposase [ISY523p: 2328180 - 2329050]	Other categories	Transposon-related functions
sll0200	putative transposase [ISY100s: 2524547 - 2525492]	Other categories	Transposon-related functions
sll0201	putative transposase [ISY100s: 2524547 - 2525492]	Other categories	Transposon-related functions
sll0315	putative transposase [ISY203i: 2443391 - 2443924, join 2444874 - 2445513]	Other categories	Transposon-related functions
sll0317	putative transposase [ISY203i: 2443391 - 2443924, join 2444874 - 2445513]	Other categories	Transposon-related functions
sll0431	putative transposase [ISY100h: 3512289 - 3513235]	Other categories	Transposon-related functions
sll0650	putative transposase [ISY100j: 421739 - 422684]	Other categories	Transposon-related functions
sll0651	putative transposase [ISY100j: 421739 - 422684]	Other categories	Transposon-related functions
sll0665	putative transposase [ISY523r: 3109761 - 3110626]	Other categories	Transposon-related functions
sll0666	putative transposase [ISY523r: 3109761 - 3110626]	Other categories	Transposon-related functions
sll0667	putative transposase [ISY352e: 2921301 - 2921595, join 3108631 - 3109754]	Other categories	Transposon-related functions
sll0668	putative transposase [ISY352e: 2921301 - 2921595, join 3108631 - 3109754]	Other categories	Transposon-related functions
sll0677	putative transposase [ISY523h: 3093889 - 3094759]	Other categories	Transposon-related functions
sll0699	putative transposase [ISY100i: 123475 - 124420]	Other categories	Transposon-related functions
sll0700	putative transposase [ISY100i: 123475 - 124420]	Other categories	Transposon-related functions
sll0808	putative transposase [ISY508a: 1710788 - 1711753]	Other categories	Transposon-related functions
sll0986	putative transposase [ISY120f(partial copy): 664387 - 664775]	Other categories	Transposon-related functions
sll1094	putative transposase	Other categories	Transposon-related functions
sll1156	putative transposase [ISY120b: 1385747 - 1386548]	Other categories	Transposon-related functions
sll1157	putative transposase [ISY120b: 1385747 - 1386548]	Other categories	Transposon-related functions
sll1255	putative transposase [ISY203c: 1728942 - 1730115]	Other categories	Transposon-related functions
sll1256	putative transposase [ISY100p: 1725405 - 1726350]	Other categories	Transposon-related functions
sll1257	putative transposase [ISY100p: 1725405 - 1726350]	Other categories	Transposon-related functions
sll1397	putative transposase [ISY100a: 52234 - 53180]	Other categories	Transposon-related functions
sll1436	putative transposase [ISY100q: 1901359 - 1902304]	Other categories	Transposon-related functions
sll1437	putative transposase [ISY100q: 1901359 - 1902304]	Other categories	Transposon-related functions
sll1474	putative transposase [ISY203g: 3400332 - 3401505]	Other categories	Transposon-related functions
sll1560	putative transposase [ISY203d: 1970882 - 1972055]	Other categories	Transposon-related functions
sll1710	putative transposase [ISY523b: 1275354 - 1276224]	Other categories	Transposon-related functions
sll1716	putative transposase [ISY523a: 967549 - 968419]	Other categories	Transposon-related functions
sll1780	putative transposase [ISY203b: 1200306 - 1201479]	Other categories	Transposon-related functions
sll1791	putative transposase [ISY802a: 852462 - 853369]	Other categories	Transposon-related functions
sll1792	putative transposase [ISY802a: 852462 - 853369]	Other categories	Transposon-related functions
sll1860	putative transposase [ISY523d: 2226601 - 2227471]	Other categories	Transposon-related functions
sll1861	putative transposase [ISY523o(partial copy): 2225804 - 2226597]	Other categories	Transposon-related functions
sll1930	putative transposase [ISY100k: 605515 - 606460]	Other categories	Transposon-related functions
sll1982	putative transposase [ISY352c: 1553414 - 1553903, join 1554854 - 1555790]	Other categories	Transposon-related functions
sll1983	putative transposase [ISY100n: 1553903 - 1554848]	Other categories	Transposon-related functions
sll1984	putative transposase [ISY100n: 1553903 - 1554848]	Other categories	Transposon-related functions
sll1985	putative transposase [ISY352c: 1553414 - 1553903, join 1554854 - 1555790]	Other categories	Transposon-related functions
sll1997	putative transposase [ISY203h: 1623060 - 1623693, join 1624643 - 1625182]	Other categories	Transposon-related functions
sll1998	putative transposase [ISY100d: 1623697 - 1624643]	Other categories	Transposon-related functions
sll1999	putative transposase [ISY203h: 1623060 - 1623693, join 1624643 - 1625182]	Other categories	Transposon-related functions
sll5014	similar to maturase	Other categories	Transposon-related functions
sll5041	putative transposase [ISY523u: 38789 - 39659]	Other categories	Transposon-related functions
sll5131	putative transposase [ISY203j: 117275 - 118448]	Other categories	Transposon-related functions
sll6059	putative integrase/recombinase	Other categories	Transposon-related functions
sll6109	putative integrase/recombinase	Other categories	Transposon-related functions
sll7001	putative transposase [ISY391e(partial copy): 166 - 1298]	Other categories	Transposon-related functions
sll7002	putative transposase [ISY391e(partial copy): 166 - 1298]	Other categories	Transposon-related functions
sll8042	putative transposase [ISY100y: 38542 - 39487]	Other categories	Transposon-related functions
sll8043	putative transposase [ISY100y: 38542 - 39487]	Other categories	Transposon-related functions
slr0099	putative transposase [ISY352f(partial copy): 2968019 - 2969383]	Other categories	Transposon-related functions
slr0166	putative transposase [ISY523n: 2210271 - 2211142]	Other categories	Transposon-related functions
slr0180	putative transposase [ISY203f: 2326926 - 2328099]	Other categories	Transposon-related functions
slr0230	putative transposase [ISY100f: 2534034 - 2534980]	Other categories	Transposon-related functions
slr0265	putative transposase [ISY523c: 1513158 - 1514023]	Other categories	Transposon-related functions
slr0350	putative transposase [ISY523e: 2441031 - 2441901]	Other categories	Transposon-related functions
slr0352	putative transposase [ISY100e: 2443927 - 2444873]	Other categories	Transposon-related functions
slr0460	putative transposase [ISY352g: 3511668 - 3512290, join 3513238 - 3514051]	Other categories	Transposon-related functions
slr0462	putative transposase [ISY352g: 3511668 - 3512290, join 3513238 - 3514051]	Other categories	Transposon-related functions
slr0511	putative transposase [ISY523g: 2921593 - 2922457]	Other categories	Transposon-related functions
slr0703	putative transposase [ISY523i: 3096320 - 3097190]	Other categories	Transposon-related functions
slr0704	putative transposase [ISY100g: 3097363 - 3098309]	Other categories	Transposon-related functions
slr0799	putative transposase [ISY802c: 3066278 - 3067184]	Other categories	Transposon-related functions
slr0800	putative transposase [ISY802c: 3066278 - 3067184]	Other categories	Transposon-related functions
slr0856	putative transposase [ISY100l: 1346125 - 1347070]	Other categories	Transposon-related functions
slr0857	putative transposase [ISY100l: 1346125 - 1347070]	Other categories	Transposon-related functions
slr1075	putative transposase [ISY100b: 378993 - 379939]	Other categories	Transposon-related functions
slr1246	putative transposase [ISY802b(partial copy): 1384736 - 1385513]	Other categories	Transposon-related functions
slr1282	putative transposase [ISY508b: 1877114 - 1878081]	Other categories	Transposon-related functions
slr1283	putative transposase [ISY508b: 1877114 - 1878081]	Other categories	Transposon-related functions
slr1357	putative transposase [ISY100c: 1098251 - 1099197]	Other categories	Transposon-related functions
slr1496	putative transposase	Other categories	Transposon-related functions
slr1522	putative transposase [ISY352d: 1614422 - 1615835]	Other categories	Transposon-related functions
slr1523	putative transposase	Other categories	Transposon-related functions
slr1524	putative transposase [ISY100u(partial copy): 1616832 - 1617509]	Other categories	Transposon-related functions
slr1585	putative transposase [ISY508c(partial copy): 3405449 - 3406337]	Other categories	Transposon-related functions
slr1586	putative transposase [ISY508c(partial copy): 3405449 - 3406337]	Other categories	Transposon-related functions
slr1635	putative transposase [ISY203e: 2048410 - 2049583]	Other categories	Transposon-related functions
slr1682	putative transposase [ISY391b: 1970517 - 1970880, join 1972064 - 1973077]	Other categories	Transposon-related functions
slr1683	putative transposase [ISY391b: 1970517 - 1970880, join 1972064 - 1973077]	Other categories	Transposon-related functions
slr1684	putative transposase [ISY391b: 1970517 - 1970880, join 1972064 - 1973077]	Other categories	Transposon-related functions
slr1715	putative transposase [ISY100m: 1463383 - 1464328]	Other categories	Transposon-related functions
slr1716	putative transposase [ISY100m: 1463383 - 1464328]	Other categories	Transposon-related functions
slr1902	putative transposase [ISY120a: 851653 - 852454]	Other categories	Transposon-related functions
slr1903	putative transposase [ISY120a: 851653 - 852454]	Other categories	Transposon-related functions
slr1936	putative transposase [ISY100r: 2235489 - 2236434]	Other categories	Transposon-related functions
slr1937	putative transposase [ISY100r: 2235489 - 2236434]	Other categories	Transposon-related functions
slr1960	putative transposase [ISY391a(partial copy): 1762937 - 1763383]	Other categories	Transposon-related functions
slr2036	putative transposase [ISY203a: 573408 - 574580]	Other categories	Transposon-related functions
slr2062	putative transposase [ISY052a: 1420842 - 1422331]	Other categories	Transposon-related functions
slr2095	putative transposase [ISY120c: 1561629 - 1562430]	Other categories	Transposon-related functions
slr2096	putative transposase [ISY120c: 1561629 - 1562430]	Other categories	Transposon-related functions
slr2112	putative transposase [ISY100o: 1626093 - 1627038]	Other categories	Transposon-related functions
slr2113	putative transposase [ISY100o: 1626093 - 1627038]	Other categories	Transposon-related functions
slr5010	integrase/recombinase	Other categories	Transposon-related functions
slr5029	putative transposase [ISY391d(partial copy): 31333 - 32206]	Other categories	Transposon-related functions
slr5040	putative transposase [ISY523u: 38789 - 39659]	Other categories	Transposon-related functions
slr6105	putative transposase [ISY203x: 99448 - 100621]	Other categories	Transposon-related functions
slr7005	integrase/recombinase	Other categories	Transposon-related functions
slr7008	putative transposase [ISY203k: 4154 - 5327]	Other categories	Transposon-related functions
slr7049	resolvase	Other categories	Transposon-related functions
slr7104	putative transposase [ISY100w: 100709 - 101654]	Other categories	Transposon-related functions
slr7105	putative transposase [ISY100w: 100709 - 101654]	Other categories	Transposon-related functions
slr8029	resolvase	Other categories	Transposon-related functions
slr8045	putative transposase [ISY100x: 40984 - 41929]	Other categories	Transposon-related functions
slr8046	putative transposase [ISY100x: 40984 - 41929]	Other categories	Transposon-related functions
sml0010	putative transposase	Other categories	Transposon-related functions
smr0002	putative transposase [ISY100v: 3095975 - 3096319, join 3097194 - 3097362, join 3098314 - 3098743]	Other categories	Transposon-related functions
smr0012	putative transposase [ISY523j(partial copy): 106904 - 107226]	Other categories	Transposon-related functions
ssl0172	putative transposase [ISY391c: 2997600 - 2998989]	Other categories	Transposon-related functions
ssl0296	putative transposase [ISY523p: 2328180 - 2329050]	Other categories	Transposon-related functions
ssl0426	putative transposase [ISY100t(partial copy): 141097 - 141410]	Other categories	Transposon-related functions
ssl0769	putative transposase	Other categories	Transposon-related functions
ssl1277	putative transposase	Other categories	Transposon-related functions
ssl1507	putative transposase [ISY508a: 1710788 - 1711753]	Other categories	Transposon-related functions
ssl1920	putative transposase [ISY523l(partial copy): 520871 - 521420]	Other categories	Transposon-related functions
ssl1922	putative transposase [ISY523l(partial copy): 520871 - 521420]	Other categories	Transposon-related functions
ssl2789	similar to resolvase	Other categories	Transposon-related functions
ssl3649	putative transposase [ISY120d(partial copy): 604956 - 605288]	Other categories	Transposon-related functions
ssl8041	transposase	Other categories	Transposon-related functions
ssr0256	putative transposase [ISY523n: 2210271 - 2211142]	Other categories	Transposon-related functions
ssr0817	putative transposase [ISY352g: 3511668 - 3512290, join 3513238 - 3514051]	Other categories	Transposon-related functions
ssr0871	putative transposase [ISY352e: 2921301 - 2921595, join 3108631 - 3109754]	Other categories	Transposon-related functions
ssr1175	putative transposase [ISY100v: 3095975 - 3096319, join 3097194 - 3097362, join 3098314 - 3098743]	Other categories	Transposon-related functions
ssr1176	putative transposase [ISY100v: 3095975 - 3096319, join 3097194 - 3097362, join 3098314 - 3098743]	Other categories	Transposon-related functions
ssr2078	putative transposase [ISY802b(partial copy): 1384736 - 1385513]	Other categories	Transposon-related functions
ssr2227	putative transposase	Other categories	Transposon-related functions
ssr2699	putative transposase [ISY523k(partial copy): 473025 - 473752]	Other categories	Transposon-related functions
ssr2898	putative transposase [ISY523m(partial copy): 1483390 - 1484062]	Other categories	Transposon-related functions
ssr2899	putative transposase [ISY523m(partial copy): 1483390 - 1484062]	Other categories	Transposon-related functions
ssr3452	putative transposase [ISY352a(partial copy): 572672 - 572905]	Other categories	Transposon-related functions
sgl0001	hypothetical protein	Hypothetical
sgl0002	hypothetical protein	Hypothetical
sll0005	hypothetical protein	Hypothetical
sll0007	hypothetical protein	Hypothetical
sll0023	hypothetical protein	Hypothetical
sll0031	hypothetical protein	Hypothetical
sll0033	carotene isomerase	Hypothetical
sll0036	hypothetical protein	Hypothetical
sll0037	hypothetical protein	Hypothetical
sll0047	hypothetical protein YCF12	Hypothetical
sll0051	hypothetical protein	Hypothetical
sll0060	hypothetical protein	Hypothetical
sll0062	hypothetical protein	Hypothetical
sll0063	hypothetical protein	Hypothetical
sll0069	hypothetical protein	Hypothetical
sll0071	hypothetical protein	Hypothetical
sll0072	hypothetical protein	Hypothetical
sll0082	hypothetical protein	Hypothetical
sll0088	hypothetical protein	Hypothetical
sll0095	hypothetical protein	Hypothetical
sll0096	hypothetical protein	Hypothetical
sll0098	hypothetical protein	Hypothetical
sll0102	hypothetical protein	Hypothetical
sll0103	hypothetical protein	Hypothetical
sll0141	hypothetical protein	Hypothetical
sll0147	hypothetical protein	Hypothetical
sll0148	hypothetical protein	Hypothetical
sll0149	hypothetical protein	Hypothetical
sll0154	hypothetical protein	Hypothetical
sll0157	hypothetical protein	Hypothetical
sll0160	hypothetical protein	Hypothetical
sll0162	hypothetical protein	Hypothetical
sll0168	hypothetical protein	Hypothetical
sll0173	virginiamycin B hydrolase, periplasmic protein	Hypothetical
sll0174	hypothetical protein	Hypothetical
sll0175	hypothetical protein	Hypothetical
sll0176	hypothetical protein	Hypothetical
sll0177	hypothetical protein	Hypothetical
sll0178	hypothetical protein	Hypothetical
sll0180	hypothetical protein	Hypothetical
sll0183	hypothetical protein	Hypothetical
sll0185	hypothetical protein	Hypothetical
sll0189	hypothetical protein	Hypothetical
sll0192	hypothetical protein	Hypothetical
sll0198	hypothetical protein	Hypothetical
sll0205	hypothetical protein	Hypothetical
sll0208	hypothetical protein	Hypothetical
sll0209	hypothetical protein	Hypothetical
sll0216	hypothetical protein	Hypothetical
sll0218	hypothetical protein	Hypothetical
sll0230	hypothetical protein	Hypothetical
sll0249	hypothetical protein	Hypothetical
sll0253	hypothetical protein	Hypothetical
sll0257	hypothetical protein	Hypothetical
sll0260	hypothetical protein	Hypothetical
sll0261	hypothetical protein	Hypothetical
sll0268	hypothetical protein	Hypothetical
sll0269	hypothetical protein	Hypothetical
sll0272	hypothetical protein	Hypothetical
sll0274	hypothetical protein	Hypothetical
sll0283	hypothetical protein	Hypothetical
sll0284	hypothetical protein	Hypothetical
sll0286	hypothetical protein YCF52	Hypothetical
sll0294	hypothetical protein	Hypothetical
sll0295	hypothetical protein	Hypothetical
sll0296	hypothetical protein	Hypothetical
sll0297	hypothetical protein	Hypothetical
sll0298	hypothetical protein	Hypothetical
sll0301	hypothetical protein	Hypothetical
sll0310	hypothetical protein	Hypothetical
sll0314	periplasmic protein, function unknown	Hypothetical
sll0318	hypothetical protein	Hypothetical
sll0319	periplasmic protein, function unknown	Hypothetical
sll0325	hypothetical protein	Hypothetical
sll0335	hypothetical protein	Hypothetical
sll0350	hypothetical protein	Hypothetical
sll0354	hypothetical protein	Hypothetical
sll0355	hypothetical protein	Hypothetical
sll0359	hypothetical protein	Hypothetical
sll0360	hypothetical protein	Hypothetical
sll0361	hypothetical protein	Hypothetical
sll0364	hypothetical protein	Hypothetical
sll0372	hypothetical protein	Hypothetical
sll0381	hypothetical protein	Hypothetical
sll0382	hypothetical protein	Hypothetical
sll0397	hypothetical protein	Hypothetical
sll0400	hypothetical protein	Hypothetical
sll0410	hypothetical protein	Hypothetical
sll0412	hypothetical protein	Hypothetical
sll0413	hypothetical protein	Hypothetical
sll0414	hypothetical protein	Hypothetical
sll0423	hypothetical protein	Hypothetical
sll0424	hypothetical protein	Hypothetical
sll0436	hypothetical protein	Hypothetical
sll0442	hypothetical protein	Hypothetical
sll0451	hypothetical protein	Hypothetical
sll0456	hypothetical protein	Hypothetical
sll0462	hypothetical protein	Hypothetical
sll0470	hypothetical protein	Hypothetical
sll0471	hypothetical protein	Hypothetical
sll0487	hypothetical protein	Hypothetical
sll0488	hypothetical protein	Hypothetical
sll0493	hypothetical protein	Hypothetical
sll0496	hypothetical protein	Hypothetical
sll0497	hypothetical protein	Hypothetical
sll0498	hypothetical protein	Hypothetical
sll0499	hypothetical protein	Hypothetical
sll0503	hypothetical protein	Hypothetical
sll0505	hypothetical protein	Hypothetical
sll0513	hypothetical protein	Hypothetical
sll0514	hypothetical protein	Hypothetical
sll0524	hypothetical protein	Hypothetical
sll0525	hypothetical protein	Hypothetical
sll0528	hypothetical protein	Hypothetical
sll0529	hypothetical protein	Hypothetical
sll0532	hypothetical protein	Hypothetical
sll0543	hypothetical protein	Hypothetical
sll0544	hypothetical protein	Hypothetical
sll0545	hypothetical protein	Hypothetical
sll0549	hypothetical protein	Hypothetical
sll0553	hypothetical protein	Hypothetical
sll0558	hypothetical protein YCF53	Hypothetical
sll0564	hypothetical protein	Hypothetical
sll0565	hypothetical protein	Hypothetical
sll0572	hypothetical protein	Hypothetical
sll0577	hypothetical protein	Hypothetical
sll0584	hypothetical protein YCF36	Hypothetical
sll0585	hypothetical protein	Hypothetical
sll0586	hypothetical protein	Hypothetical
sll0596	hypothetical protein	Hypothetical
sll0597	hypothetical protein	Hypothetical
sll0602	hypothetical protein	Hypothetical
sll0606	hypothetical protein	Hypothetical
sll0608	hypothetical protein YCF49	Hypothetical
sll0609	hypothetical protein	Hypothetical
sll0611	hypothetical protein	Hypothetical
sll0615	hypothetical protein	Hypothetical
sll0617	plasma membrane protein essential for thylakoid formation	Hypothetical
sll0638	periplasmic protein, function unknown	Hypothetical
sll0639	hypothetical protein	Hypothetical
sll0658	hypothetical protein	Hypothetical
sll0659	hypothetical protein	Hypothetical
sll0661	hypothetical protein YCF35	Hypothetical
sll0662	4Fe-4S type iron-sulfur protein	Hypothetical
sll0670	hypothetical protein	Hypothetical
sll0676	hypothetical protein	Hypothetical
sll0678	hypothetical protein	Hypothetical
sll0685	hypothetical protein	Hypothetical
sll0691	hypothetical protein	Hypothetical
sll0696	hypothetical protein	Hypothetical
sll0727	hypothetical protein	Hypothetical
sll0732	hypothetical protein	Hypothetical
sll0735	hypothetical protein	Hypothetical
sll0736	hypothetical protein	Hypothetical
sll0737	hypothetical protein	Hypothetical
sll0740	hypothetical protein	Hypothetical
sll0742	hypothetical protein	Hypothetical
sll0743	hypothetical protein	Hypothetical
sll0744	hypothetical protein	Hypothetical
sll0749	hypothetical protein	Hypothetical
sll0751	hypothetical protein YCF22	Hypothetical
sll0752	hypothetical protein	Hypothetical
sll0760	hypothetical protein YCF38	Hypothetical
sll0763	hypothetical protein	Hypothetical
sll0765	hypothetical protein	Hypothetical
sll0781	hypothetical protein	Hypothetical
sll0787	hypothetical protein	Hypothetical
sll0788	hypothetical protein	Hypothetical
sll0793	hypothetical protein	Hypothetical
sll0800	hypothetical protein	Hypothetical
sll0802	hypothetical protein	Hypothetical
sll0803	hypothetical protein	Hypothetical
sll0804	hypothetical protein	Hypothetical
sll0809	hypothetical protein	Hypothetical
sll0812	hypothetical protein	Hypothetical
sll0814	hypothetical protein	Hypothetical
sll0821	phytochrome-like protein	Hypothetical
sll0822	hypothetical protein	Hypothetical
sll0827	hypothetical protein	Hypothetical
sll0832	hypothetical protein	Hypothetical
sll0837	periplasmic protein, function unknown	Hypothetical
sll0839	hypothetical protein	Hypothetical
sll0846	hypothetical protein	Hypothetical
sll0853	hypothetical protein	Hypothetical
sll0854	hypothetical protein	Hypothetical
sll0858	hypothetical protein	Hypothetical
sll0860	hypothetical protein	Hypothetical
sll0861	hypothetical protein	Hypothetical
sll0862	hypothetical protein	Hypothetical
sll0863	hypothetical protein	Hypothetical
sll0864	hypothetical protein	Hypothetical
sll0867	hypothetical protein	Hypothetical
sll0871	hypothetical protein	Hypothetical
sll0875	hypothetical protein	Hypothetical
sll0877	hypothetical protein	Hypothetical
sll0886	hypothetical protein	Hypothetical
sll0888	hypothetical protein	Hypothetical
sll0898	hypothetical protein	Hypothetical
sll0905	hypothetical protein	Hypothetical
sll0913	hypothetical protein	Hypothetical
sll0924	hypothetical protein	Hypothetical
sll0925	hypothetical protein	Hypothetical
sll0926	hypothetical protein	Hypothetical
sll0931	hypothetical protein	Hypothetical
sll0932	hypothetical protein	Hypothetical
sll0933	hypothetical protein	Hypothetical
sll0939	hypothetical protein	Hypothetical
sll0944	hypothetical protein	Hypothetical
sll0983	hypothetical protein	Hypothetical
sll0984	hypothetical protein	Hypothetical
sll0994	hypothetical protein	Hypothetical
sll0995	hypothetical protein	Hypothetical
sll0996	hypothetical protein	Hypothetical
sll0997	hypothetical protein	Hypothetical
sll1002	hypothetical protein YCF22	Hypothetical
sll1004	hypothetical protein	Hypothetical
sll1011	hypothetical protein	Hypothetical
sll1021	hypothetical protein	Hypothetical
sll1022	hypothetical protein	Hypothetical
sll1024	hypothetical protein	Hypothetical
sll1025	hypothetical protein	Hypothetical
sll1036	hypothetical protein	Hypothetical
sll1039	hypothetical protein	Hypothetical
sll1049	hypothetical protein	Hypothetical
sll1052	hypothetical protein	Hypothetical
sll1053	hypothetical protein	Hypothetical
sll1054	hypothetical protein	Hypothetical
sll1060	hypothetical protein	Hypothetical
sll1063	hypothetical protein	Hypothetical
sll1064	hypothetical protein	Hypothetical
sll1071	hypothetical protein	Hypothetical
sll1072	hypothetical protein	Hypothetical
sll1080	ABC transport system substrate-binding protein	Hypothetical
sll1084	hypothetical protein	Hypothetical
sll1092	hypothetical protein	Hypothetical
sll1095	hypothetical protein	Hypothetical
sll1106	hypothetical protein	Hypothetical
sll1109	hypothetical protein	Hypothetical
sll1118	hypothetical protein	Hypothetical
sll1119	hypothetical protein	Hypothetical
sll1121	hypothetical protein	Hypothetical
sll1123	hypothetical protein	Hypothetical
sll1138	hypothetical protein	Hypothetical
sll1142	hypothetical protein	Hypothetical
sll1144	hypothetical protein	Hypothetical
sll1150	hypothetical protein	Hypothetical
sll1155	hypothetical protein	Hypothetical
sll1158	hypothetical protein	Hypothetical
sll1160	hypothetical protein	Hypothetical
sll1162	hypothetical protein	Hypothetical
sll1164	hypothetical protein	Hypothetical
sll1166	hypothetical protein	Hypothetical
sll1169	hypothetical protein	Hypothetical
sll1173	hypothetical protein	Hypothetical
sll1186	hypothetical protein	Hypothetical
sll1188	hypothetical protein	Hypothetical
sll1191	hypothetical protein	Hypothetical
sll1192	hypothetical protein	Hypothetical
sll1193	hypothetical protein	Hypothetical
sll1200	hypothetical protein	Hypothetical
sll1201	hypothetical protein	Hypothetical
sll1203	hypothetical protein	Hypothetical
sll1214	hypothetical protein YCF59	Hypothetical
sll1218	hypothetical protein YCF39	Hypothetical
sll1219	hypothetical protein	Hypothetical
sll1222	hypothetical protein	Hypothetical
sll1232	hypothetical protein	Hypothetical
sll1233	hypothetical protein	Hypothetical
sll1242	hypothetical protein	Hypothetical
sll1247	hypothetical protein	Hypothetical
sll1250	hypothetical protein	Hypothetical
sll1251	hypothetical protein	Hypothetical
sll1252	hypothetical protein	Hypothetical
sll1254	hypothetical protein	Hypothetical
sll1262	hypothetical protein	Hypothetical
sll1274	hypothetical protein	Hypothetical
sll1280	hypothetical protein	Hypothetical
sll1281	photosystem II PsbZ protein	Hypothetical
sll1285	hypothetical protein	Hypothetical
sll1289	hypothetical protein	Hypothetical
sll1307	periplasmic protein, function unknown	Hypothetical
sll1314	putative C4-dicarboxylase binding protein, periplasmic protein	Hypothetical
sll1318	hypothetical protein	Hypothetical
sll1319	hypothetical protein	Hypothetical
[truncated: 1,725 more rows]
