# Supplementary material for: Screening and genetic characterization of thermo-tolerant Synechocystis sp. PCC6803 strains created by adaptive evolution
Source: BMC Biotechnol. 2014 Jul 17;14:66. doi: 10.1186/1472-6750-14-66 (PMC4110520; doi:10.1186/1472-6750-14-66)
Supplement: Additional file 7: Table S2 — List of primers used for PCR and Sanger validation of identified mutations. [file 1472-6750-14-66-S7.xls]

## Sheet: Sheet1
Primer Name	Sequence
pnp_1_fw	CCCAAGATATCGAATCTTAGGG
pnp_1_rv	AAAGCCATTATGCAAGCTCTC
pnp_2_fw	CCCTACTAAACCTACCCGCA
pnp_2_rv	GAAGAAACGTCATAGCACATAAGG
slr1098_fw	AGATGTTATTGCCACCATTCC
slr1098_rv	GACAAATCAATTTGCCACCCT
mcpA_fw	AATCCATTGAACGGGTAGCAG
mcpA_rv	AGACACCTCAATAATATCCTCCAG
pyk2_fw	GCATATCCTTAATCGCTTCGT
pyk2_rv	GCCTTTGAACTGAACCAACC
intergenic1133812_fw	TGAGCAGGGAATTGTCCA
intergenic1133812_rv	GACAAACCACCAGATATTCGT
glgX_fw	AGTCAAGGAACTGCATAAAGTAGG
glgX_rv	GTAGCCTTTGGGCCATTTCC
sll0853_fw	AGAATAGCCTGGGCCATATCC
sll0853_rv	CCAAATCCGATGTGACGGTG
slr2060_fw	GGGCAACTTGAACAATCGT
slr2060_rv	AAATAGGGACGTTGATTCCTCAG
cyaA_fw	GGGACCATCCTGACTACAC
cyaA_rv	GCACACCGATAATTACTAAGCC
pyrH_fw	CATGTGGTCCTTGAGTTCAG
pyrH_rv	ACTACATCGGTATGATTGCCA
intergenic2260225_fw	GGGCAAGGAAATTTGCCA
intergenic2260225_rv	ATTACTCACCGCAACCAAGG
sll0765_fw	TTGCGGGTATCAATCACCAC
sll0765_rv	GCCCTTTGGTAACAAACCTC
clpC_1_fw	GCAAACACATCCCGTAGGAG
clpC_1_rv	GAGGAAGCCATGATCCGT
clpC_2_fw	ATTGGGAATTAATCAACCGCAC
clpC_2_rv	GGACATCGGTCTATTGGTGG
sll0064_fw	TAATGTTAAAGCCCTCCACACTG
sll0064_rv	CCTGAGCCTGGATAAACCCT
pyrR_fw	CTGTAGGGTCAGAAAGCCG
pyrR_rv	CCCAGCAAATTGAAATGTTGGA
rpoF_fw	GCAGAATCGTGAACTGGTGAG
rpoF_rv	GCAATCGTTTAATTTCCTGGGC
sll5090_fw	GTAATCCATTGGGAAGCTATCAC
sll5090_rv	GACGTTGTACAACAACTGGA
homo_sll1204_fw	TAATCTGCAGCCAATACTCGG
homo_sll1204_rv	CTTGATTCTACCAATAGCATTCGG
homo3021443_fw	CTTAGATGCCCTCGATGCC
homo3021443_rv	AATTGGGATGGAATCTGCGT
homo363537_fw	CCCTTCTACATCAAATTTCCACCA
homo363537_rv	AGGTGAGAGTTCTTCGCAG
homo3453473_fw	CCACATTGCCGAAACCCT
homo3453473_rv	CCTTGGCCGAACAGTTGAC
homo747808_fw	GCTATTTATTGCCTGCCACC
homo747808_rv	CCCTTTGGTCAACAATCCC
